# Supplementary material for: High germline mutation rates, but not extreme population outbreaks, influence genetic diversity in a keystone coral predator
Source: PLoS Genet. 2024 Feb 12;20(2):e1011129. doi: 10.1371/journal.pgen.1011129 (PMC10861045; doi:10.1371/journal.pgen.1011129)
Supplement: S1 Table — (XLSX) [file pgen.1011129.s002.xlsx]

## Sheet: Table S1 Coverage
Table S1. Summary of average genome-wide coverage for all sequenced individuals
Trio	Individual	Coverage (bam file)	Coverage (VCF file)	MIN DP	MAX DP
Trio1	F1	68.76	63.13	32	126
Trio1	L1T1D91	52.48	48.59	24	97
Trio1	L1T1D92	48.66	45.13	23	90
Trio1	M1	77.6	69.76	35	140
Trio2	F2	55.96	51.65	26	103
Trio2	L2T2D3	60.66	56.1	28	112
Trio2	L2T2D81	43.95	40.66	20	81
Trio2	M2	70.47	63.73	32	127
Trio3	F3	59.96	55.26	28	111
Trio3	L3T3D81	60.96	56.43	28	113
Trio3	L3T3D82	47.27	43.82	22	88
Trio3	M3	58.12	51.91	26	104
Trio4	F4	64.91	60.09	30	120
Trio4	L4T4D81	65.95	61.03	31	122
Trio4	L4T4D82	45.85	42.36	21	85
Trio4	M4	73.86	67.13	34	134
Trio5	F5	44.77	41.41	21	83
Trio5	L5T5D81	58.44	54.08	27	108
Trio5	L5T5D82	44.99	41.65	21	83
Trio5	M5	58.25	51.91	26	104
Trio6	F6	37.08	34.15	17	68
Trio6	L6T6D81	38.33	35.41	18	71
Trio6	L6T6D82	65.17	60.26	30	121
Trio6	M6	57.21	52.67	26	105
Trio7	F7	91.06	84.11	42	168
Trio7	L7T7D3	65.31	60.52	30	121
Trio7	L7T7D8C	66.88	61.91	31	124
Trio7	M7	69.87	62.5	31	125
