# Supplementary material for: High germline mutation rates, but not extreme population outbreaks, influence genetic diversity in a keystone coral predator
Source: PLoS Genet. 2024 Feb 12;20(2):e1011129. doi: 10.1371/journal.pgen.1011129 (PMC10861045; doi:10.1371/journal.pgen.1011129)
Supplement: S2 Table — (XLSX) [file pgen.1011129.s003.xlsx]

## Sheet: Table S2 Relatedness
Table S2. Relatedness among all individuals confirming expected parent-offspring relationships
	INDV1	INDV2	RELATEDNESS_PHI
TRIO 1	Trio1-F1	Trio1-L1T1D91	0.238553
	Trio1-F1	Trio1-L1T1D92	0.238852
	Trio1-F1	Trio1-M1	0.00789918
	Trio1-M1	Trio1-L1T1D91	0.249188
	Trio1-M1	Trio1-L1T1D92	0.245566
TRIO 2	Trio2-F2	Trio2-L2T2D3	0.239601
	Trio2-F2	Trio2-L2T2D81	0.240017
	Trio2-F2	Trio2-M2	0.00946518
	Trio2-M2	Trio2-L2T2D3	0.240697
	Trio2-M2	Trio2-L2T2D81	0.23912
TRIO 3	Trio3-F3	Trio3-L3T3D81	0.239488
	Trio3-F3	Trio3-L3T3D82	0.239362
	Trio3-F3	Trio3-M3	0.0132806
	Trio3-M3	Trio3-L3T3D81	0.241478
	Trio3-M3	Trio3-L3T3D82	0.242656
TRIO 4	Trio4-F4	Trio4-L4T4D81	0.23897
	Trio4-F4	Trio4-L4T4D82	0.240828
	Trio4-F4	Trio4-M4	0.0122944
	Trio4-M4	Trio4-L4T4D81	0.245132
	Trio4-M4	Trio4-L4T4D82	0.241488
TRIO 5	Trio5-F5	Trio5-L5T5D81	0.246597
	Trio5-F5	Trio5-L5T5D82	0.244858
	Trio5-F5	Trio5-M5	0.00814751
	Trio5-M5	Trio5-L5T5D81	0.24018
	Trio5-M5	Trio5-L5T5D82	0.237299
TRIO 6	Trio6-F6	Trio6-L6T6D81	0.240562
	Trio6-F6	Trio6-L6T6D82	0.263466
	Trio6-F6	Trio6-M6	0.0112058
	Trio6-M6	Trio6-L6T6D81	0.239051
	Trio6-M6	Trio6-L6T6D82	0.241705
TRIO 7	Trio7-F7	Trio7-L7T7D3	0.242752
	Trio7-F7	Trio7-L7T7D8C	0.242503
	Trio7-F7	Trio7-M7	0.0140743
	Trio7-M7	Trio7-L7T7D3	0.242441
	Trio7-M7	Trio7-L7T7D8C	0.241746
