# Supplementary material for: High germline mutation rates, but not extreme population outbreaks, influence genetic diversity in a keystone coral predator
Source: PLoS Genet. 2024 Feb 12;20(2):e1011129. doi: 10.1371/journal.pgen.1011129 (PMC10861045; doi:10.1371/journal.pgen.1011129)
Supplement: S4 Table — (XLSX) [file pgen.1011129.s005.xlsx]

## Sheet: Table S4 DNM_AD=0
Table S4. Summary of DNM candidates identified in GATK based on Mendelian violations and after filtering for sites with no reads supporting parental alternative alleles (AD=0)
CHROM	POS	TYPE	denovo	typedenovo	REF	ALT	FILTER	offspring.GT	offspring.AD.ref	offspring.AD.alt	offspring.DP	offspring.GQ	offspring.PL	offspring.SAC	father.GT	father.AD.ref	father.AD.alt	father.DP	father.GQ	father.PL	father.SAC	mother.GT	mother.AD.ref	mother.AD.alt	mother.DP	mother.GQ	mother.PL	mother.SAC	samples_names	string_fp	AB
NW_019091380.1	51233	SNP	TRUE	HomRef	C	G	PASS	C/G	17	10	27	99	369,0,684	NA	C/C	35	0	35	84	0,84,1260	NA	C/C	43	0	43	99	0,114,1710	NA	L1T1D91	TP	0.37037
NW_019091516.1	523570	SNP	TRUE	HomRef	G	A	PASS	G/A	11	13	24	99	513,0,423	NA	G/G	40	0	40	99	0,120,1272	NA	G/G	32	0	32	96	0,96,938	NA	L1T1D91	FP	0.541667
NW_019091516.1	523574	SNP	TRUE	HomRef	A	T	PASS	A/T	11	15	26	99	597,0,417	NA	A/A	42	0	42	99	0,120,1800	NA	A/A	35	0	35	99	0,105,1019	NA	L1T1D91	FP	0.576923
NW_019091651.1	87571	SNP	TRUE	HomRef	A	C	PASS	A/C	25	13	38	99	327,0,640	NA	A/A	45	0	45	99	0,120,1800	NA	A/A	43	0	43	96	0,96,1440	NA	L1T1D91	TP	0.342105
NW_019091369.1	1221255	SNP	TRUE	HomRef	A	T	PASS	A/T	40	25	65	99	506,0,1010	NA	A/A	47	0	47	99	0,114,1710	NA	A/A	36	0	36	87	0,87,1305	NA	L1T1D91	TP	0.384615
NW_019091516.1	523585	SNP	TRUE	HomRef	A	G	PASS	A/G	8	18	26	99	771,0,321	NA	A/A	48	0	48	99	0,120,1800	NA	A/A	36	0	36	99	0,108,1083	NA	L1T1D91	FP	0.692308
NW_019091359.1	3230074	SNP	TRUE	HomRef	T	C	PASS	T/C	27	19	46	99	717,0,1031	NA	T/T	49	0	49	99	0,120,1800	NA	T/T	49	0	49	99	0,99,1485	NA	L1T1D91	TP	0.413043
NW_019091425.1	442061	SNP	TRUE	HomRef	C	T	PASS	C/T	18	8	26	99	271,0,732	NA	C/C	59	0	59	99	0,120,1800	NA	C/C	51	0	51	99	0,120,1800	NA	L1T1D91	TP	0.307692
NW_019091592.1	125252	SNP	TRUE	HomRef	G	A	PASS	G/A	21	20	41	99	406,0,526	NA	G/G	67	0	67	99	0,120,1800	NA	G/G	58	0	58	99	0,120,1800	NA	L1T1D91	TP	0.487805
NW_019091393.1	1753709	SNP	TRUE	HomRef	A	T	PASS	A/T	21	22	43	99	478,0,578	NA	A/A	68	0	68	99	0,120,1800	NA	A/A	80	0	80	99	0,120,1800	NA	L1T1D91	TP	0.511628
NW_019091529.1	423220	SNP	TRUE	HomRef	T	A	PASS	T/A	19	17	36	99	489,0,1244	NA	T/T	74	0	74	99	0,120,1800	NA	T/T	46	0	46	93	0,93,1395	NA	L1T1D91	FP	0.472222
NW_019091498.1	38348	SNP	TRUE	HomRef	C	T	PASS	C/T	28	26	54	99	585,0,667	NA	C/C	75	0	75	99	0,120,1800	NA	C/C	57	0	57	99	0,120,1800	NA	L1T1D91	TP	0.481481
NW_019091616.1	7931	SNP	TRUE	HomRef	C	T	PASS	C/T	25	17	42	99	413,0,907	NA	C/C	77	0	77	99	0,120,1800	NA	C/C	58	0	58	99	0,120,1800	NA	L1T1D91	TP	0.404762
NW_019091401.1	77706	SNP	TRUE	HomRef	C	T	PASS	C/T	36	24	60	99	550,0,808	NA	C/C	80	0	80	99	0,120,1800	NA	C/C	54	0	54	99	0,120,1800	NA	L1T1D91	TP	0.4
NW_019091481.1	508228	SNP	TRUE	HomRef	A	T	PASS	A/T	29	20	49	99	418,0,1147	NA	A/A	87	0	87	99	0,120,1800	NA	A/A	55	0	55	99	0,120,1800	NA	L1T1D91	TP	0.408163
NW_019091525.1	144916	SNP	TRUE	HomRef	A	G	PASS	A/G	24	13	37	99	263,0,642	NA	A/A	134	0	134	99	0,120,1800	NA	A/A	118	0	118	99	0,120,1800	NA	L1T1D91	FP	0.351351
NW_019091381.1	2049852	SNP	TRUE	HomRef	C	T	PASS	C/T	15	9	24	99	160,0,605	NA	C/C	35	0	35	99	0,102,1530	NA	C/C	47	0	47	99	0,120,1800	NA	L1T1D92	FP	0.375
NW_019091395.1	639261	SNP	TRUE	HomRef	C	T	PASS	C/T	18	8	26	99	279,0,774	NA	C/C	37	0	37	99	0,99,1485	NA	C/C	33	0	33	87	0,87,1305	NA	L1T1D92	TP	0.307692
NW_019091381.1	2049853	SNP	TRUE	HomRef	C	T	PASS	C/T	15	9	24	99	160,0,605	NA	C/C	38	0	38	99	0,111,1665	NA	C/C	45	0	45	99	0,120,1800	NA	L1T1D92	FP	0.375
NW_019091381.1	2049858	SNP	TRUE	HomRef	A	G	PASS	A/G	15	9	24	99	160,0,606	NA	A/A	39	0	39	99	0,117,1104	NA	A/A	47	0	47	99	0,120,1800	NA	L1T1D92	FP	0.375
NW_019091381.1	2049862	SNP	TRUE	HomRef	C	T	PASS	C/T	15	9	24	99	159,0,606	NA	C/C	40	0	40	99	0,120,1170	NA	C/C	47	0	47	99	0,120,1800	NA	L1T1D92	FP	0.375
NW_019091357.1	2774490	SNP	TRUE	HomRef	T	G	PASS	T/G	18	8	26	99	282,0,732	NA	T/T	43	0	43	99	0,120,1800	NA	T/T	56	0	56	99	0,120,1800	NA	L1T1D92	FP	0.307692
NW_019091699.1	14306	SNP	TRUE	HomRef	T	C	PASS	T/C	18	9	27	99	261,0,780	NA	T/T	43	0	43	99	0,99,1485	NA	T/T	66	0	66	99	0,120,1800	NA	L1T1D92	FP	0.333333
NW_019091360.1	4175601	SNP	TRUE	HomRef	G	A	PASS	G/A	19	20	39	99	446,0,438	NA	G/G	43	0	43	99	0,120,1800	NA	G/G	34	0	34	87	0,87,1305	NA	L1T1D92	TP	0.512821
NW_019091699.1	14291	SNP	TRUE	HomRef	C	T	PASS	C/T	21	9	30	99	250,0,909	NA	C/C	44	0	44	99	0,114,1710	NA	C/C	65	0	65	99	0,120,1800	NA	L1T1D92	FP	0.3
NW_019091651.1	87571	SNP	TRUE	HomRef	A	C	PASS	A/C	27	21	48	99	426,0,638	NA	A/A	45	0	45	99	0,120,1800	NA	A/A	43	0	43	96	0,96,1440	NA	L1T1D92	TP	0.4375
NW_019091381.1	2049883	SNP	TRUE	HomRef	G	A	PASS	G/A	15	9	24	99	159,0,607	NA	G/G	47	0	47	99	0,120,1800	NA	G/G	51	0	51	99	0,120,1800	NA	L1T1D92	FP	0.375
NW_019091381.1	2049886	SNP	TRUE	HomRef	C	T	PASS	C/T	15	9	24	99	159,0,607	NA	C/C	47	0	47	99	0,120,1800	NA	C/C	53	0	53	99	0,120,1800	NA	L1T1D92	FP	0.375
NW_019091369.1	1221255	SNP	TRUE	HomRef	A	T	PASS	A/T	31	25	56	99	559,0,749	NA	A/A	47	0	47	99	0,114,1710	NA	A/A	36	0	36	87	0,87,1305	NA	L1T1D92	TP	0.446429
NW_019091699.1	14460	SNP	TRUE	HomRef	C	T	PASS	C/T	18	9	27	99	310,0,625	NA	C/C	62	0	62	99	0,120,1800	NA	C/C	67	0	67	99	0,120,1800	NA	L1T1D92	TP	0.333333
NW_019091359.1	3443305	SNP	TRUE	HomRef	G	T	PASS	G/T	13	11	24	99	409,0,683	NA	G/G	68	0	68	99	0,120,1800	NA	G/G	61	0	61	99	0,120,1800	NA	L1T1D92	FP	0.458333
NW_019091583.1	76598	SNP	TRUE	HomRef	T	C	PASS	T/C	17	8	25	99	153,0,431	NA	T/T	69	0	69	99	0,120,1800	NA	T/T	50	0	50	99	0,120,1800	NA	L1T1D92	TP	0.32
NW_019091421.1	506725	SNP	TRUE	HomRef	G	A	PASS	G/A	18	20	38	99	449,0,431	NA	G/G	71	0	71	99	0,120,1800	NA	G/G	63	0	63	99	0,120,1800	NA	L1T1D92	TP	0.526316
NW_019091424.1	398040	SNP	TRUE	HomRef	G	C	PASS	G/C	32	16	48	99	576,0,1296	NA	G/G	75	0	75	99	0,120,1800	NA	G/G	73	0	73	99	0,120,1800	NA	L1T1D92	FP	0.333333
NW_019091361.1	888954	SNP	TRUE	HomRef	C	T	PASS	C/T	29	14	43	99	319,0,707	NA	C/C	75	0	75	99	0,120,1800	NA	C/C	68	0	68	99	0,120,1800	NA	L1T1D92	TP	0.325581
NW_019091359.1	638260	SNP	TRUE	HomRef	C	T	PASS	C/T	31	19	50	99	659,0,1194	NA	C/C	77	0	77	99	0,120,1800	NA	C/C	71	0	71	99	0,120,1800	NA	L1T1D92	FP	0.38
NW_019091482.1	127382	SNP	TRUE	HomRef	A	G	PASS	A/G	14	11	25	99	411,0,597	NA	A/A	82	0	82	99	0,120,1800	NA	A/A	61	0	61	99	0,120,1800	NA	L1T1D92	FP	0.44
NW_019091490.1	1009268	SNP	TRUE	HomRef	T	C	PASS	T/C	27	20	54	99	546,0,1027	NA	T/T	35	0	36	99	0,114,1670	NA	T/T	55	0	55	99	0,120,1800	NA	L2T2D3	FP	0.37037
NW_019091520.1	189553	SNP	TRUE	HomRef	T	A	PASS	T/A	18	10	28	99	366,0,715	NA	T/T	44	0	44	96	0,96,1440	NA	T/T	39	0	39	72	0,72,1080	NA	L2T2D3	FP	0.357143
NW_019091388.1	75905	SNP	TRUE	HomRef	T	C	PASS	T/C	20	29	49	99	723,0,452	NA	T/T	53	0	53	99	0,120,1800	NA	T/T	27	0	27	81	0,81,685	NA	L2T2D3	TP	0.591837
NW_019091635.1	55823	SNP	TRUE	HomRef	C	T	PASS	C/T	36	17	53	99	602,0,6718	NA	C/C	54	0	54	99	0,120,1800	NA	C/C	41	0	41	99	0,114,1710	NA	L2T2D3	FP	0.320755
NW_019091440.1	913971	SNP	TRUE	HomRef	G	C	PASS	G/C	44	31	75	99	1072,0,1744	NA	G/G	57	0	57	99	0,120,1800	NA	G/G	38	0	38	99	0,114,1098	NA	L2T2D3	FP	0.413333
NW_019091466.1	503304	SNP	TRUE	HomRef	G	A	PASS	G/A	27	23	50	99	538,0,1065	NA	G/G	59	0	59	99	0,120,1800	NA	G/G	42	0	42	99	0,108,1620	NA	L2T2D3	TP	0.46
NW_019091426.1	93213	SNP	TRUE	HomRef	G	A	PASS	G/A	37	17	54	99	344,0,940	NA	G/G	61	0	61	99	0,120,1800	NA	G/G	33	0	35	99	0,99,867	NA	L2T2D3	FP	0.314815
NW_019091429.1	560007	SNP	TRUE	HomRef	C	T	PASS	C/T	25	20	45	99	484,0,959	NA	C/C	72	0	72	99	0,120,1800	NA	C/C	60	0	60	99	0,120,1800	NA	L2T2D3	TP	0.444444
NW_019091405.1	212492	SNP	TRUE	HomRef	C	T	PASS	C/T	31	34	65	99	884,0,813	NA	C/C	77	0	77	99	0,120,1800	NA	C/C	55	0	55	99	0,120,1800	NA	L2T2D3	TP	0.523077
NW_019091416.1	2946169	SNP	TRUE	HomRef	T	C	PASS	T/C	34	25	59	99	584,0,2366	NA	T/T	81	0	81	99	0,120,1800	NA	T/T	58	0	58	99	0,120,1800	NA	L2T2D3	FP	0.423729
NW_019091444.1	393818	SNP	TRUE	HomRef	C	T	PASS	C/T	12	10	22	99	381,0,516	NA	C/C	40	0	40	99	0,105,1575	NA	C/C	77	0	77	99	0,120,1800	NA	L2T2D81	FP	0.454545
NW_019091384.1	1885604	SNP	TRUE	HomRef	A	G	PASS	A/G	24	25	49	99	968,0,1051	NA	A/A	42	0	44	99	0,138,2070	NA	A/A	33	0	35	99	0,111,1665	NA	L2T2D81	FP	0.510204
NW_019091410.1	1605888	SNP	TRUE	HomRef	T	A	PASS	T/A	13	7	20	99	214,0,525	NA	T/T	45	0	47	99	0,138,1975	NA	T/T	40	0	40	99	0,99,1485	NA	L2T2D81	TP	0.35
NW_019091420.1	767297	SNP	TRUE	HomRef	T	A	PASS	T/A	16	12	28	99	213,0,489	NA	T/T	49	0	49	99	0,120,1800	NA	T/T	44	0	44	87	0,87,1305	NA	L2T2D81	TP	0.428571
NW_019091471.1	500134	SNP	TRUE	HomRef	A	T	PASS	A/T	23	25	48	99	925,0,888	NA	A/A	51	0	51	99	0,120,1800	NA	A/A	30	0	30	90	0,90,810	NA	L2T2D81	TP	0.520833
NW_019091362.1	9106528	SNP	TRUE	HomRef	T	C	PASS	T/C	18	11	29	99	408,0,703	NA	T/T	52	0	52	99	0,120,1800	NA	T/T	32	0	32	90	0,90,1350	NA	L2T2D81	TP	0.37931
NW_019091520.1	631459	SNP	TRUE	HomRef	C	T	PASS	C/T	24	14	38	99	516,0,966	NA	C/C	53	0	53	99	0,120,1800	NA	C/C	68	0	68	99	0,120,1800	NA	L2T2D81	TP	0.368421
NW_019091459.1	1025025	SNP	TRUE	HomRef	T	A	PASS	T/A	20	15	35	99	542,0,612	NA	T/T	57	0	57	99	0,120,1800	NA	T/T	49	0	49	99	0,120,1800	NA	L2T2D81	FP	0.428571
NW_019091435.1	709153	SNP	TRUE	HomRef	T	C	PASS	T/C	25	13	38	99	327,0,609	NA	T/T	57	0	57	99	0,120,1800	NA	T/T	34	0	34	93	0,93,1395	NA	L2T2D81	TP	0.342105
NW_019091484.1	760389	SNP	TRUE	HomRef	G	A	PASS	G/A	25	12	37	99	221,0,597	NA	G/G	57	0	57	99	0,120,1800	NA	G/G	30	0	30	90	0,90,776	NA	L2T2D81	TP	0.324324
NW_019091520.1	631453	SNP	TRUE	HomRef	A	T	PASS	A/T	23	12	35	99	507,0,1092	NA	A/A	57	0	57	99	0,120,1800	NA	A/A	67	0	67	99	0,120,1800	NA	L2T2D81	TP	0.342857
NW_019091362.1	9106534	SNP	TRUE	HomRef	T	G	PASS	T/G	17	11	28	99	453,0,678	NA	T/T	60	0	60	99	0,120,1800	NA	T/T	31	0	31	81	0,81,1215	NA	L2T2D81	TP	0.392857
NW_019091400.1	1204135	SNP	TRUE	HomRef	C	G	PASS	C/G	16	10	26	99	371,0,3992	NA	C/C	63	0	63	99	0,120,1800	NA	C/C	43	0	43	99	0,114,1710	NA	L2T2D81	FP	0.384615
NW_019091522.1	341121	SNP	TRUE	HomRef	C	A	PASS	C/A	11	12	23	99	426,0,557	NA	C/C	64	0	64	99	0,120,1800	NA	C/C	49	0	49	99	0,120,1800	NA	L2T2D81	TP	0.521739
NW_019091418.1	1338007	SNP	TRUE	HomRef	T	A	PASS	T/A	10	19	29	99	636,0,363	NA	T/T	69	0	69	99	0,120,1800	NA	T/T	61	0	61	99	0,120,1800	NA	L2T2D81	FP	0.655172
NW_019091418.1	1337997	SNP	TRUE	HomRef	A	G	PASS	A/G	9	20	29	99	676,0,318	NA	A/A	69	0	69	99	0,120,1800	NA	A/A	56	0	56	99	0,120,1800	NA	L2T2D81	TP	0.689655
NW_019091418.1	1338008	SNP	TRUE	HomRef	A	G	PASS	A/G	10	19	29	99	636,0,363	NA	A/A	70	0	70	99	0,120,1800	NA	A/A	61	0	61	99	0,120,1800	NA	L2T2D81	FP	0.655172
NW_019091418.1	1338004	SNP	TRUE	HomRef	C	A	PASS	C/A	9	19	28	99	636,0,363	NA	C/C	71	0	71	99	0,120,1800	NA	C/C	61	0	61	99	0,120,1800	NA	L2T2D81	FP	0.678571
NW_019091418.1	1338020	SNP	TRUE	HomRef	A	G	PASS	A/G	10	17	27	99	552,0,369	NA	A/A	71	0	71	99	0,120,1800	NA	A/A	65	0	65	99	0,120,1800	NA	L2T2D81	FP	0.62963
NW_019091418.1	1338017	SNP	TRUE	HomRef	G	C	PASS	G/C	10	17	27	99	636,0,363	NA	G/G	72	0	72	99	0,120,1800	NA	G/G	63	0	63	99	0,120,1800	NA	L2T2D81	FP	0.62963
NW_019091659.1	19204	SNP	TRUE	HomRef	T	C	PASS	T/C	15	12	27	99	388,0,643	NA	T/T	72	0	72	99	0,120,1800	NA	T/T	76	0	76	99	0,120,1800	NA	L2T2D81	FP	0.444444
NW_019091418.1	1338014	SNP	TRUE	HomRef	G	A	PASS	G/A	10	19	29	99	636,0,363	NA	G/G	73	0	73	99	0,120,1800	NA	G/G	64	0	64	99	0,120,1800	NA	L2T2D81	FP	0.655172
NW_019091418.1	1338022	SNP	TRUE	HomRef	G	T	PASS	G/T	10	17	27	99	552,0,369	NA	G/G	75	0	75	99	0,120,1800	NA	G/G	69	0	69	99	0,120,1800	NA	L2T2D81	FP	0.62963
NW_019091659.1	19203	SNP	TRUE	HomRef	C	T	PASS	C/T	15	12	27	99	388,0,643	NA	C/C	75	0	75	99	0,120,1800	NA	C/C	78	0	78	99	0,120,1800	NA	L2T2D81	FP	0.444444
NW_019091472.1	917708	SNP	TRUE	HomRef	A	T	PASS	A/T	24	13	37	99	468,0,1053	NA	A/A	94	0	94	99	0,120,1800	NA	A/A	82	0	88	99	0,253,3748	NA	L2T2D81	FP	0.351351
NW_019091375.1	695051	SNP	TRUE	HomRef	C	T	PASS	C/T	18	15	33	99	576,0,711	NA	C/C	24	0	26	72	0,72,679	NA	C/C	40	0	40	99	0,117,1755	NA	L3T3D81	FP	0.454545
NW_019091675.1	89880	SNP	TRUE	HomRef	T	C	PASS	T/C	29	23	52	99	634,0,817	NA	T/T	31	0	31	90	0,90,1350	NA	T/T	29	0	29	81	0,81,1215	NA	L3T3D81	TP	0.442308
NW_019091485.1	544544	SNP	TRUE	HomRef	A	G	PASS	A/G	24	20	44	99	762,0,1032	NA	A/A	38	0	38	96	0,96,1440	NA	A/A	33	0	33	81	0,81,1215	NA	L3T3D81	TP	0.454545
NW_019091368.1	1519654	SNP	TRUE	HomRef	C	A	PASS	C/A	26	24	50	99	614,0,663	NA	C/C	40	0	40	99	0,114,1710	NA	C/C	60	0	60	99	0,120,1800	NA	L3T3D81	TP	0.48
NW_019091485.1	544531	SNP	TRUE	HomRef	T	C	PASS	T/C	25	17	42	99	765,0,990	NA	T/T	42	0	42	99	0,99,1485	NA	T/T	38	0	38	99	0,99,1485	NA	L3T3D81	FP	0.404762
NW_019091384.1	964472	SNP	TRUE	HomRef	A	G	PASS	A/G	18	15	33	99	386,0,394	NA	A/A	43	0	43	99	0,120,1800	NA	A/A	48	0	48	99	0,120,1800	NA	L3T3D81	FP	0.454545
NW_019091552.1	221079	SNP	TRUE	HomRef	G	A	PASS	G/A	24	20	44	99	500,0,598	NA	G/G	43	0	43	99	0,105,1575	NA	G/G	64	0	64	99	0,120,1800	NA	L3T3D81	TP	0.454545
NW_019091394.1	1258372	SNP	TRUE	HomRef	C	T	PASS	C/T	18	20	38	99	106,0,350	NA	C/C	45	0	45	99	0,108,1620	NA	C/C	49	0	49	99	0,108,1620	NA	L3T3D81	FP	0.526316
NW_019091568.1	349538	SNP	TRUE	HomRef	G	T	PASS	G/T	25	23	48	99	542,0,963	NA	G/G	49	0	49	99	0,120,1800	NA	G/G	64	0	64	99	0,120,1800	NA	L3T3D81	FP	0.479167
NW_019091487.1	245358	SNP	TRUE	HomRef	T	C	PASS	T/C	38	25	63	99	616,0,1491	NA	T/T	53	0	53	99	0,120,1800	NA	T/T	48	0	48	99	0,120,1800	NA	L3T3D81	TP	0.396825
NW_019091457.1	629729	SNP	TRUE	HomRef	C	A	PASS	C/A	31	25	56	99	569,0,1186	NA	C/C	56	0	56	99	0,120,1800	NA	C/C	37	0	37	99	0,105,1575	NA	L3T3D81	TP	0.446429
NW_019091481.1	285808	SNP	TRUE	HomRef	C	T	PASS	C/T	28	27	55	99	656,0,639	NA	C/C	65	0	65	99	0,120,1800	NA	C/C	64	0	64	99	0,120,1800	NA	L3T3D81	TP	0.490909
NW_019091535.1	2676	SNP	TRUE	HomRef	A	G	PASS	A/G	29	19	48	99	442,0,692	NA	A/A	68	0	68	99	0,120,1800	NA	A/A	67	0	67	99	0,120,1800	NA	L3T3D81	TP	0.395833
NW_019091390.1	79701	SNP	TRUE	HomRef	T	G	PASS	T/G	24	19	43	99	747,0,948	NA	T/T	76	0	76	99	0,120,1800	NA	T/T	85	0	85	99	0,120,1800	NA	L3T3D81	TP	0.44186
NW_019091375.1	695051	SNP	TRUE	HomRef	C	T	PASS	C/T	22	11	33	99	396,0,891	NA	C/C	24	0	26	72	0,72,679	NA	C/C	40	0	40	99	0,117,1755	NA	L3T3D82	FP	0.333333
NW_019091486.1	1892016	SNP	TRUE	HomRef	C	T	PASS	C/T	20	9	29	99	318,0,813	NA	C/C	28	0	28	78	0,78,1170	NA	C/C	31	0	31	90	0,90,1350	NA	L3T3D82	FP	0.310345
NW_019091380.1	1213425	SNP	TRUE	HomRef	G	T	PASS	G/T	17	23	40	99	915,0,645	NA	G/G	29	0	29	78	0,78,1170	NA	G/G	79	0	79	99	0,120,1800	NA	L3T3D82	FP	0.575
NW_019091362.1	783044	SNP	TRUE	HomRef	G	T	PASS	G/T	15	8	23	99	169,0,606	NA	G/G	37	0	37	99	0,108,1620	NA	G/G	42	0	42	99	0,120,1800	NA	L3T3D82	TP	0.347826
NW_019091467.1	78991	SNP	TRUE	HomRef	T	C	PASS	T/C	26	14	40	99	289,0,1021	NA	T/T	40	0	40	99	0,105,1575	NA	T/T	31	0	31	87	0,87,1305	NA	L3T3D82	FP	0.35
NW_019091556.1	404361	SNP	TRUE	HomRef	G	T	PASS	G/T	29	23	52	99	625,0,1143	NA	G/G	41	0	41	99	0,99,1485	NA	G/G	55	0	55	99	0,114,1710	NA	L3T3D82	FP	0.442308
NW_019091375.1	3125037	SNP	TRUE	HomRef	C	T	PASS	C/T	18	9	27	99	199,0,631	NA	C/C	46	0	46	99	0,120,1800	NA	C/C	43	0	43	81	0,81,1215	NA	L3T3D82	TP	0.333333
NW_019091412.1	1212788	SNP	TRUE	HomRef	C	T	PASS	C/T	9	15	24	99	369,0,307	NA	C/C	47	0	47	99	0,120,1800	NA	C/C	35	0	35	75	0,75,1125	NA	L3T3D82	FP	0.625
NW_019091506.1	686293	SNP	TRUE	HomRef	G	A	PASS	G/A	26	21	47	99	430,0,536	NA	G/G	53	0	53	99	0,120,1800	NA	G/G	41	0	41	99	0,111,1665	NA	L3T3D82	TP	0.446809
NW_019091861.1	19316	SNP	TRUE	HomRef	T	C	PASS	T/C	16	7	23	99	104,0,378	NA	T/T	53	0	53	99	0,120,1800	NA	T/T	43	0	43	99	0,111,1665	NA	L3T3D82	TP	0.304348
NW_019091571.1	113404	SNP	TRUE	HomRef	T	C	PASS	T/C	17	30	47	99	671,0,365	NA	T/T	63	0	63	99	0,120,1800	NA	T/T	54	0	54	99	0,120,1800	NA	L3T3D82	TP	0.638298
NW_019091366.1	332140	SNP	TRUE	HomRef	A	G	PASS	A/G	23	17	40	99	634,0,2081	NA	A/A	69	0	69	99	0,120,1800	NA	A/A	51	0	51	99	0,120,1800	NA	L3T3D82	FP	0.425
NW_019091390.1	79701	SNP	TRUE	HomRef	T	G	PASS	T/G	23	16	39	99	642,0,949	NA	T/T	76	0	76	99	0,120,1800	NA	T/T	85	0	85	99	0,120,1800	NA	L3T3D82	TP	0.410256
NW_019091390.1	818025	SNP	TRUE	HomRef	A	G	PASS	A/G	19	17	36	99	631,0,706	NA	A/A	45	0	45	99	0,120,1800	NA	A/A	38	0	38	99	0,108,1620	NA	L4T4D81	FP	0.472222
NW_019091388.1	1543450	SNP	TRUE	HomRef	G	A	PASS	G/A	40	21	61	99	456,0,1044	NA	G/G	52	0	52	99	0,120,1800	NA	G/G	55	0	55	99	0,120,1800	NA	L4T4D81	TP	0.344262
NW_019091390.1	818053	SNP	TRUE	HomRef	T	G	PASS	T/G	20	22	42	99	799,0,783	NA	T/T	53	0	53	99	0,120,1800	NA	T/T	44	0	44	99	0,120,1800	NA	L4T4D81	FP	0.52381
NW_019091375.1	2876735	SNP	TRUE	HomRef	G	T	PASS	G/T	10	22	32	99	936,0,1236	NA	G/G	59	0	59	99	0,120,1800	NA	G/G	31	0	31	93	0,93,886	NA	L4T4D81	FP	0.6875
NW_019091375.1	3268834	SNP	TRUE	HomRef	A	T	PASS	A/T	23	12	35	99	426,0,1056	NA	A/A	59	0	59	99	0,120,1800	NA	A/A	33	0	33	93	0,93,1395	NA	L4T4D81	FP	0.342857
NW_019091620.1	776899	SNP	TRUE	HomRef	A	T	PASS	A/T	34	26	60	99	553,0,852	NA	A/A	59	0	59	99	0,120,1800	NA	A/A	63	0	63	99	0,120,1800	NA	L4T4D81	TP	0.433333
NW_019091417.1	310266	SNP	TRUE	HomRef	G	T	PASS	G/T	14	27	41	99	1063,0,1259	NA	G/G	63	0	63	99	0,120,1800	NA	G/G	67	0	67	99	0,120,1800	NA	L4T4D81	FP	0.658537
NW_019091358.1	3162187	SNP	TRUE	HomRef	C	T	PASS	C/T	26	29	55	99	1139,0,970	NA	C/C	74	0	74	99	0,120,1800	NA	C/C	49	0	49	99	0,120,1800	NA	L4T4D81	TP	0.527273
NW_019091404.1	263973	SNP	TRUE	HomRef	G	A	PASS	G/A	25	34	59	99	904,0,540	NA	G/G	74	0	74	99	0,120,1800	NA	G/G	46	0	46	99	0,120,1800	NA	L4T4D81	TP	0.576271
NW_019091414.1	875415	SNP	TRUE	HomRef	T	C	PASS	T/C	28	16	44	99	588,0,2139	NA	T/T	75	0	75	99	0,120,1800	NA	T/T	48	0	48	99	0,120,1800	NA	L4T4D81	FP	0.363636
NW_019091571.1	436720	SNP	TRUE	HomRef	A	G	PASS	A/G	40	26	66	99	649,0,1037	NA	A/A	79	0	79	99	0,120,1800	NA	A/A	69	0	69	99	0,120,1800	NA	L4T4D81	TP	0.393939
NW_019091459.1	1214011	SNP	TRUE	HomRef	A	C	PASS	A/C	35	41	76	99	1070,0,929	NA	A/A	83	0	83	99	0,120,1800	NA	A/A	38	0	38	99	0,114,1008	NA	L4T4D81	TP	0.539474
NW_019091475.1	262368	SNP	TRUE	HomRef	A	G	PASS	A/G	21	26	47	99	1021,0,774	NA	A/A	85	0	85	99	0,120,1800	NA	A/A	53	0	53	99	0,120,1800	NA	L4T4D81	FP	0.553191
NW_019091497.1	274430	SNP	TRUE	HomRef	G	A	PASS	G/A	22	36	58	99	921,0,506	NA	G/G	96	0	96	99	0,120,1800	NA	G/G	63	0	63	99	0,120,1800	NA	L4T4D81	TP	0.62069
NW_019091495.1	609464	SNP	TRUE	HomRef	A	C	PASS	A/C	23	14	37	99	434,0,947	NA	A/A	116	0	116	99	0,120,1800	NA	A/A	63	0	63	99	0,120,1800	NA	L4T4D81	FP	0.378378
NW_019091360.1	3972130	SNP	TRUE	HomRef	G	A	PASS	G/A	19	12	31	99	314,0,1218	NA	G/G	128	0	128	99	0,120,1800	NA	G/G	52	0	52	99	0,120,1800	NA	L4T4D81	FP	0.387097
NW_019091483.1	521743	SNP	TRUE	HomRef	G	A	PASS	G/A	19	11	30	99	399,0,849	NA	G/G	34	0	36	99	0,108,1571	NA	G/G	49	0	49	99	0,120,1800	NA	L4T4D82	FP	0.366667
NW_019091420.1	904819	SNP	TRUE	HomRef	G	A	PASS	G/A	26	13	39	99	468,0,1053	NA	G/G	42	0	42	99	0,117,1755	NA	G/G	49	0	49	99	0,120,1800	NA	L4T4D82	TP	0.333333
NW_019091420.1	904810	SNP	TRUE	HomRef	G	A	PASS	G/A	23	13	36	99	807,0,987	NA	G/G	45	0	45	99	0,120,1800	NA	G/G	46	0	46	99	0,120,1800	NA	L4T4D82	TP	0.361111
NW_019091417.1	585053	SNP	TRUE	HomRef	T	C	PASS	T/C	20	12	32	99	260,0,464	NA	T/T	48	0	48	99	0,120,1800	NA	T/T	61	0	61	99	0,120,1800	NA	L4T4D82	TP	0.375
NW_019091676.1	2069	SNP	TRUE	HomRef	G	C	PASS	G/C	32	27	59	99	972,0,1258	NA	G/G	48	0	48	99	0,120,1800	NA	G/G	42	0	42	99	0,114,1710	NA	L4T4D82	TP	0.457627
NW_019091418.1	3109556	SNP	TRUE	HomRef	C	T	PASS	C/T	20	31	51	99	665,0,461	NA	C/C	53	0	53	99	0,120,1800	NA	C/C	80	0	80	99	0,120,1800	NA	L4T4D82	TP	0.607843
NW_019091526.1	1120035	SNP	TRUE	HomRef	C	A	PASS	C/A	14	10	24	99	378,0,558	NA	C/C	56	0	56	99	0,120,1800	NA	C/C	30	0	30	90	0,90,810	NA	L4T4D82	TP	0.416667
NW_019091422.1	917353	SNP	TRUE	HomRef	T	G	PASS	T/G	20	20	40	99	780,0,780	NA	T/T	57	0	57	99	0,120,1800	NA	T/T	92	0	92	99	0,120,1800	NA	L4T4D82	TP	0.5
NW_019091716.1	74181	SNP	TRUE	HomRef	G	A	PASS	G/A	11	14	25	99	373,0,282	NA	G/G	58	0	58	99	0,120,1800	NA	G/G	65	0	65	99	0,120,1800	NA	L4T4D82	TP	0.56
NW_019091375.1	2876735	SNP	TRUE	HomRef	G	T	PASS	G/T	10	19	29	99	810,0,1110	NA	G/G	59	0	59	99	0,120,1800	NA	G/G	31	0	31	93	0,93,886	NA	L4T4D82	FP	0.655172
NW_019091391.1	1437271	SNP	TRUE	HomRef	C	T	PASS	C/T	28	31	59	99	743,0,652	NA	C/C	65	0	65	99	0,120,1800	NA	C/C	54	0	54	99	0,120,1800	NA	L4T4D82	TP	0.525424
NW_019091404.1	343514	SNP	TRUE	HomRef	A	G	PASS	A/G	11	16	27	99	417,0,414	NA	A/A	65	0	65	99	0,120,1800	NA	A/A	49	0	49	99	0,120,1800	NA	L4T4D82	TP	0.592593
NW_019091852.1	260	SNP	TRUE	HomRef	G	T	PASS	G/T	32	17	49	99	475,0,1058	NA	G/G	69	0	69	99	0,120,1800	NA	G/G	75	0	79	99	0,226,3304	NA	L4T4D82	FP	0.346939
NW_019091403.1	878981	SNP	TRUE	HomRef	G	A	PASS	G/A	16	7	23	99	104,0,663	NA	G/G	72	0	72	99	0,120,1800	NA	G/G	51	0	51	99	0,120,1800	NA	L4T4D82	FP	0.304348
NW_019091424.1	286408	SNP	TRUE	HomRef	A	G	PASS	A/G	16	8	24	99	279,0,697	NA	A/A	72	0	72	99	0,120,1800	NA	A/A	50	0	50	99	0,120,1800	NA	L4T4D82	FP	0.333333
NW_019091385.1	2201442	SNP	TRUE	HomRef	A	G	PASS	A/G	23	23	46	99	584,0,482	NA	A/A	72	0	72	99	0,120,1800	NA	A/A	76	0	76	99	0,120,1800	NA	L4T4D82	TP	0.5
NW_019091505.1	294655	SNP	TRUE	HomRef	C	T	PASS	C/T	8	15	23	99	604,0,194	NA	C/C	74	0	74	99	0,120,1800	NA	C/C	85	0	85	99	0,120,1800	NA	L4T4D82	FP	0.652174
NW_019091556.1	287314	SNP	TRUE	HomRef	C	T	PASS	C/T	18	9	27	99	360,0,810	NA	C/C	74	0	74	99	0,120,1800	NA	C/C	49	0	49	99	0,120,1800	NA	L4T4D82	FP	0.333333
NW_019091439.1	77670	SNP	TRUE	HomRef	A	T	PASS	A/T	19	16	35	99	359,0,552	NA	A/A	75	0	75	99	0,120,1800	NA	A/A	54	0	54	99	0,120,1800	NA	L4T4D82	TP	0.457143
NW_019091424.1	286387	SNP	TRUE	HomRef	C	G	PASS	C/G	16	10	26	99	325,0,652	NA	C/C	76	0	76	99	0,120,1800	NA	C/C	47	0	47	99	0,120,1800	NA	L4T4D82	FP	0.384615
NW_019091720.1	162824	SNP	TRUE	HomRef	G	A	PASS	G/A	25	22	47	99	788,0,1286	NA	G/G	77	0	77	99	0,120,1800	NA	G/G	53	0	53	99	0,120,1800	NA	L4T4D82	TP	0.468085
NW_019091424.1	286399	SNP	TRUE	HomRef	T	C	PASS	T/C	16	10	26	99	323,0,692	NA	T/T	78	0	78	99	0,120,1800	NA	T/T	49	0	49	99	0,120,1800	NA	L4T4D82	FP	0.384615
NW_019091522.1	428816	SNP	TRUE	HomRef	G	A	PASS	G/A	17	17	34	99	392,0,392	NA	G/G	79	0	79	99	0,120,1800	NA	G/G	51	0	51	99	0,120,1800	NA	L4T4D82	TP	0.5
NW_019091380.1	748526	SNP	TRUE	HomRef	C	G	PASS	C/G	32	17	49	99	368,0,1376	NA	C/C	83	0	83	99	0,120,1800	NA	C/C	47	0	47	99	0,120,1800	NA	L4T4D82	FP	0.346939
NW_019091380.1	748523	SNP	TRUE	HomRef	T	A	PASS	T/A	32	15	47	99	346,0,1379	NA	T/T	85	0	85	99	0,120,1800	NA	T/T	47	0	47	99	0,120,1800	NA	L4T4D82	FP	0.319149
NW_019091475.1	262368	SNP	TRUE	HomRef	A	G	PASS	A/G	26	20	46	99	762,0,953	NA	A/A	85	0	85	99	0,120,1800	NA	A/A	53	0	53	99	0,120,1800	NA	L4T4D82	FP	0.434783
NW_019091645.1	262027	SNP	TRUE	HomRef	A	T	PASS	A/T	22	10	32	99	354,0,893	NA	A/A	113	0	113	99	0,120,1800	NA	A/A	100	0	100	99	0,120,1800	NA	L4T4D82	FP	0.3125
NW_019091387.1	1357872	SNP	TRUE	HomRef	G	C	PASS	G/C	31	19	50	99	371,0,1217	NA	G/G	24	0	26	72	0,72,1059	NA	G/G	28	0	28	75	0,75,1125	NA	L5T5D81	FP	0.38
NW_019091444.1	866155	SNP	TRUE	HomRef	A	G	PASS	A/G	16	21	37	99	834,0,609	NA	A/A	26	0	26	78	0,78,753	NA	A/A	42	0	42	99	0,114,1710	NA	L5T5D81	FP	0.567568
NW_019091444.1	866169	SNP	TRUE	HomRef	G	A	PASS	G/A	19	19	38	99	825,0,735	NA	G/G	26	0	26	78	0,78,813	NA	G/G	41	0	41	99	0,108,1620	NA	L5T5D81	FP	0.5
NW_019091383.1	1564902	SNP	TRUE	HomRef	G	A	PASS	G/A	26	20	46	99	738,0,1004	NA	G/G	36	0	36	99	0,102,1530	NA	G/G	38	0	38	99	0,111,1665	NA	L5T5D81	FP	0.434783
NW_019091366.1	208367	SNP	TRUE	HomRef	T	A	PASS	T/A	32	29	61	99	688,0,669	NA	T/T	36	0	36	99	0,99,1485	NA	T/T	34	0	34	93	0,93,1395	NA	L5T5D81	TP	0.47541
NW_019091743.1	81331	SNP	TRUE	HomRef	A	G	PASS	A/G	21	12	33	99	249,0,502	NA	A/A	41	0	41	78	0,78,1170	NA	A/A	34	0	34	87	0,87,1305	NA	L5T5D81	FP	0.363636
NW_019091361.1	1080348	SNP	TRUE	HomRef	T	C	PASS	T/C	26	13	39	99	361,0,2232	NA	T/T	42	0	42	99	0,117,1755	NA	T/T	32	0	32	81	0,81,1215	NA	L5T5D81	FP	0.333333
NW_019091429.1	45370	SNP	TRUE	HomRef	G	A	PASS	G/A	26	20	46	99	443,0,642	NA	G/G	43	0	43	99	0,117,1755	NA	G/G	44	0	44	99	0,117,1755	NA	L5T5D81	TP	0.434783
NW_019091391.1	1451001	SNP	TRUE	HomRef	T	A	PASS	T/A	36	22	58	99	473,0,906	NA	T/T	44	0	44	99	0,120,1800	NA	T/T	44	0	44	99	0,120,1800	NA	L5T5D81	TP	0.37931
NW_019091581.1	29264	SNP	TRUE	HomRef	T	C	PASS	T/C	40	25	65	99	620,0,1561	NA	T/T	46	0	46	99	0,108,1620	NA	T/T	44	0	44	99	0,99,1485	NA	L5T5D81	FP	0.384615
NW_019091363.1	2675990	SNP	TRUE	HomRef	C	G	PASS	C/G	28	14	42	99	289,0,569	NA	C/C	48	0	48	99	0,120,1800	NA	C/C	38	0	38	99	0,99,1485	NA	L5T5D81	TP	0.333333
NW_019091505.1	294655	SNP	TRUE	HomRef	C	T	PASS	C/T	15	19	34	99	748,0,616	NA	C/C	54	0	54	99	0,120,1800	NA	C/C	66	0	66	99	0,120,1800	NA	L5T5D81	FP	0.558824
NW_019091587.1	84225	SNP	TRUE	HomRef	C	T	PASS	C/T	22	34	56	99	911,0,478	NA	C/C	58	0	58	99	0,120,1800	NA	C/C	33	0	33	87	0,87,1305	NA	L5T5D81	TP	0.607143
NW_019091540.1	341465	SNP	TRUE	HomRef	C	T	PASS	C/T	41	23	64	99	495,0,975	NA	C/C	66	0	66	99	0,120,1800	NA	C/C	42	0	42	99	0,105,1575	NA	L5T5D81	TP	0.359375
NW_019091423.1	458751	SNP	TRUE	HomRef	G	A	PASS	G/A	53	23	76	99	477,0,1797	NA	G/G	76	0	76	99	0,120,1800	NA	G/G	52	0	52	99	0,120,1800	NA	L5T5D81	FP	0.302632
NW_019091373.1	895669	SNP	TRUE	HomRef	T	C	PASS	T/C	27	14	41	99	501,0,1160	NA	T/T	77	0	77	99	0,120,1800	NA	T/T	28	0	28	72	0,72,1080	NA	L5T5D81	TP	0.341463
NW_019091390.1	1804093	SNP	TRUE	HomRef	A	G	PASS	A/G	22	10	32	99	354,0,894	NA	A/A	80	0	80	99	0,120,1800	NA	A/A	58	0	58	99	0,120,1800	NA	L5T5D81	TP	0.3125
NW_019091605.1	300518	SNP	TRUE	HomRef	G	A	PASS	G/A	22	10	32	99	185,0,482	NA	G/G	28	0	28	72	0,72,1080	NA	G/G	32	0	32	93	0,93,1395	NA	L5T5D82	TP	0.3125
NW_019091782.1	9621	SNP	TRUE	HomRef	T	A	PASS	T/A	14	9	23	99	336,0,488	NA	T/T	28	0	28	84	0,84,726	NA	T/T	34	0	38	99	0,102,1079	NA	L5T5D82	TP	0.391304
NW_019091608.1	348644	SNP	TRUE	HomRef	C	A	PASS	C/A	18	10	28	99	163,0,446	NA	C/C	29	0	29	78	0,78,1170	NA	C/C	28	0	28	84	0,84,863	NA	L5T5D82	TP	0.357143
NW_019091383.1	1564902	SNP	TRUE	HomRef	G	A	PASS	G/A	18	22	40	99	846,0,690	NA	G/G	36	0	36	99	0,102,1530	NA	G/G	38	0	38	99	0,111,1665	NA	L5T5D82	FP	0.55
NW_019091366.1	208367	SNP	TRUE	HomRef	T	A	PASS	T/A	19	18	37	99	403,0,383	NA	T/T	36	0	36	99	0,99,1485	NA	T/T	34	0	34	93	0,93,1395	NA	L5T5D82	TP	0.486486
NW_019091583.1	84649	SNP	TRUE	HomRef	A	G	PASS	A/G	12	9	21	99	336,0,561	NA	A/A	37	0	37	99	0,108,1620	NA	A/A	26	0	26	72	0,72,1080	NA	L5T5D82	FP	0.428571
NW_019091583.1	84650	SNP	TRUE	HomRef	A	T	PASS	A/T	12	9	21	99	336,0,561	NA	A/A	37	0	37	99	0,108,1620	NA	A/A	26	0	26	72	0,72,1080	NA	L5T5D82	FP	0.428571
NW_019091584.1	275511	SNP	TRUE	HomRef	G	C	PASS	G/C	15	16	31	99	321,0,323	NA	G/G	37	0	37	99	0,105,1575	NA	G/G	52	0	52	99	0,120,1800	NA	L5T5D82	FP	0.516129
NW_019091670.1	113173	SNP	TRUE	HomRef	G	C	PASS	G/C	14	19	33	99	750,0,590	NA	G/G	37	0	37	99	0,102,1530	NA	G/G	44	0	44	99	0,120,1800	NA	L5T5D82	TP	0.575758
NW_019091902.1	343	SNP	TRUE	HomRef	C	A	PASS	C/A	13	17	30	99	672,0,533	NA	C/C	41	0	41	99	0,120,1800	NA	C/C	32	0	32	96	0,96,872	NA	L5T5D82	TP	0.566667
NW_019091902.1	344	SNP	TRUE	HomRef	G	T	PASS	G/T	14	17	31	99	672,0,533	NA	G/G	41	0	41	99	0,117,1755	NA	G/G	32	0	32	96	0,96,884	NA	L5T5D82	TP	0.548387
NW_019091356.1	1033044	SNP	TRUE	HomRef	C	T	PASS	C/T	20	13	33	99	308,0,432	NA	C/C	52	0	52	99	0,120,1800	NA	C/C	34	0	34	93	0,93,1395	NA	L5T5D82	TP	0.393939
NW_019091629.1	5716	SNP	TRUE	HomRef	A	T	PASS	A/T	26	16	42	99	372,0,710	NA	A/A	52	0	52	99	0,120,1800	NA	A/A	40	0	40	99	0,111,1665	NA	L5T5D82	TP	0.380952
NW_019091368.1	1269470	SNP	TRUE	HomRef	G	A	PASS	G/A	15	25	40	99	984,0,548	NA	G/G	53	0	53	99	0,120,1800	NA	G/G	26	0	26	75	0,75,1125	NA	L5T5D82	TP	0.625
NW_019091379.1	1084672	SNP	TRUE	HomRef	T	C	PASS	T/C	12	10	22	99	214,0,474	NA	T/T	55	0	55	99	0,108,1620	NA	T/T	44	0	44	99	0,120,1800	NA	L5T5D82	FP	0.454545
NW_019091404.1	619923	SNP	TRUE	HomRef	C	A	PASS	C/A	16	15	31	99	408,0,524	NA	C/C	58	0	58	99	0,120,1800	NA	C/C	41	0	41	99	0,108,1620	NA	L5T5D82	TP	0.483871
NW_019091530.1	453517	SNP	TRUE	HomRef	T	G	PASS	T/G	28	13	41	99	216,0,674	NA	T/T	58	0	58	99	0,120,1800	NA	T/T	38	0	38	99	0,105,1575	NA	L5T5D82	TP	0.317073
NW_019091394.1	747307	SNP	TRUE	HomRef	A	G	PASS	A/G	29	22	51	99	493,0,713	NA	A/A	60	0	60	99	0,120,1800	NA	A/A	44	0	44	99	0,120,1800	NA	L5T5D82	TP	0.431373
NW_019091383.1	1500988	SNP	TRUE	HomRef	A	T	PASS	A/T	10	15	25	99	600,0,323	NA	A/A	63	0	63	99	0,120,1800	NA	A/A	53	0	53	99	0,120,1800	NA	L5T5D82	FP	0.6
NW_019091573.1	4058	SNP	TRUE	HomRef	G	A	PASS	G/A	17	13	30	99	567,0,732	NA	G/G	65	0	65	99	0,120,1800	NA	G/G	40	0	40	99	0,120,1250	NA	L5T5D82	TP	0.433333
NW_019091540.1	341465	SNP	TRUE	HomRef	C	T	PASS	C/T	19	26	45	99	576,0,386	NA	C/C	66	0	66	99	0,120,1800	NA	C/C	42	0	42	99	0,105,1575	NA	L5T5D82	TP	0.577778
NW_019091453.1	601122	SNP	TRUE	HomRef	G	C	PASS	G/C	19	10	29	99	161,0,495	NA	G/G	34	0	36	99	0,108,1512	NA	G/G	31	0	31	93	0,93,942	NA	L6T6D81	TP	0.344828
NW_019091546.1	544388	SNP	TRUE	HomRef	C	A	PASS	C/A	12	10	22	99	529,0,506	NA	C/C	36	0	36	99	0,108,1039	NA	C/C	34	0	34	99	0,102,1148	NA	L6T6D81	FP	0.454545
NW_019091417.1	310209	SNP	TRUE	HomRef	G	A	PASS	G/A	11	10	21	99	207,0,234	NA	G/G	40	0	40	99	0,105,1575	NA	G/G	26	0	26	78	0,78,813	NA	L6T6D81	FP	0.47619
NW_019091520.1	266324	SNP	TRUE	HomRef	T	C	PASS	T/C	10	21	31	99	614,0,222	NA	T/T	41	0	41	99	0,105,1575	NA	T/T	34	0	34	96	0,96,1440	NA	L6T6D81	TP	0.677419
NW_019091576.1	37913	SNP	TRUE	HomRef	T	G	PASS	T/G	18	13	31	99	241,0,560	NA	T/T	41	0	41	99	0,111,1665	NA	T/T	32	0	32	90	0,90,1350	NA	L6T6D81	TP	0.419355
NW_019091399.1	885548	SNP	TRUE	HomRef	G	T	PASS	G/T	14	12	26	99	219,0,339	NA	G/G	42	0	42	99	0,120,1800	NA	G/G	24	0	24	72	0,72,669	NA	L6T6D81	TP	0.461538
NW_019091570.1	154364	SNP	TRUE	HomRef	T	G	PASS	T/G	22	15	37	99	307,0,566	NA	T/T	46	0	46	99	0,120,1800	NA	T/T	39	0	39	99	0,117,1062	NA	L6T6D81	TP	0.405405
NW_019091366.1	1489296	SNP	TRUE	HomRef	C	T	PASS	C/T	13	10	23	99	215,0,304	NA	C/C	47	0	47	99	0,120,1800	NA	C/C	29	0	29	87	0,87,905	NA	L6T6D81	FP	0.434783
NW_019091560.1	270254	SNP	TRUE	HomRef	T	C	PASS	T/C	13	8	21	99	210,0,565	NA	T/T	49	0	49	99	0,120,1800	NA	T/T	39	0	39	99	0,105,1575	NA	L6T6D81	FP	0.380952
NW_019091363.1	598899	SNP	TRUE	HomRef	C	T	PASS	C/T	12	9	21	99	211,0,323	NA	C/C	49	0	49	99	0,120,1800	NA	C/C	49	0	49	99	0,120,1800	NA	L6T6D81	TP	0.428571
NW_019091365.1	106028	SNP	TRUE	HomRef	A	G	PASS	A/G	25	19	44	99	760,0,1071	NA	A/A	56	0	56	99	0,120,1800	NA	A/A	30	0	30	84	0,84,1260	NA	L6T6D81	TP	0.431818
NW_019091365.1	106030	SNP	TRUE	HomRef	A	G	PASS	A/G	27	19	46	99	759,0,1074	NA	A/A	57	0	57	99	0,120,1800	NA	A/A	30	0	30	87	0,87,1305	NA	L6T6D81	TP	0.413043
NW_019091365.1	106040	SNP	TRUE	HomRef	A	G	PASS	A/G	24	19	43	99	762,0,1032	NA	A/A	57	0	57	99	0,120,1800	NA	A/A	30	0	30	90	0,90,810	NA	L6T6D81	TP	0.44186
NW_019091521.1	476544	SNP	TRUE	HomRef	A	C	PASS	A/C	18	13	31	99	279,0,386	NA	A/A	57	0	57	99	0,120,1800	NA	A/A	43	0	43	87	0,87,1305	NA	L6T6D81	TP	0.419355
NW_019091365.1	106031	SNP	TRUE	HomRef	G	T	PASS	G/T	27	19	46	99	756,0,1116	NA	G/G	58	0	58	99	0,120,1800	NA	G/G	30	0	30	87	0,87,1305	NA	L6T6D81	TP	0.413043
NW_019091365.1	230066	SNP	TRUE	HomRef	T	A	PASS	T/A	16	8	24	98	98,0,316	NA	T/T	58	0	58	99	0,120,1800	NA	T/T	54	0	54	99	0,120,1800	NA	L6T6D81	TP	0.333333
NW_019091597.1	206424	SNP	TRUE	HomRef	C	A	PASS	C/A	30	16	50	99	582,0,1168	NA	C/C	59	0	59	99	0,120,1800	NA	C/C	26	0	28	81	0,81,1207	NA	L6T6D81	FP	0.32
NW_019091622.1	265760	SNP	TRUE	HomRef	G	A	PASS	G/A	19	10	29	99	322,0,538	NA	G/G	59	0	59	99	0,120,1800	NA	G/G	41	0	41	99	0,105,1575	NA	L6T6D81	TP	0.344828
NW_019091406.1	1719413	SNP	TRUE	HomRef	T	C	PASS	T/C	14	17	31	99	400,0,510	NA	T/T	60	0	60	99	0,120,1800	NA	T/T	33	0	33	93	0,93,1395	NA	L6T6D81	TP	0.548387
NW_019091380.1	1451780	SNP	TRUE	HomRef	G	T	PASS	G/T	15	18	33	99	380,0,323	NA	G/G	62	0	62	99	0,120,1800	NA	G/G	35	0	35	90	0,90,1350	NA	L6T6D81	TP	0.545455
NW_019091486.1	80372	SNP	TRUE	HomRef	T	A	PASS	T/A	11	17	28	99	717,0,492	NA	T/T	66	0	66	99	0,120,1800	NA	T/T	36	0	36	99	0,102,1530	NA	L6T6D81	FP	0.607143
NW_019091375.1	732570	SNP	TRUE	HomRef	T	G	PASS	T/G	14	6	20	99	169,0,570	NA	T/T	66	0	66	99	0,120,1800	NA	T/T	27	0	27	78	0,78,1170	NA	L6T6D81	TP	0.3
NW_019091385.1	1180478	SNP	TRUE	HomRef	C	T	PASS	C/T	34	17	51	99	318,0,1017	NA	C/C	66	0	66	99	0,120,1800	NA	C/C	50	0	50	99	0,120,1800	NA	L6T6D81	TP	0.333333
NW_019091494.1	3101	SNP	TRUE	HomRef	G	A	PASS	G/A	24	13	37	99	468,0,1009	NA	G/G	66	0	66	99	0,120,1800	NA	G/G	34	0	34	87	0,87,1305	NA	L6T6D81	TP	0.351351
NW_019091494.1	3109	SNP	TRUE	HomRef	C	T	PASS	C/T	25	13	38	99	471,0,970	NA	C/C	68	0	68	99	0,120,1800	NA	C/C	33	0	33	87	0,87,1305	NA	L6T6D81	TP	0.342105
NW_019091562.1	10597	SNP	TRUE	HomRef	G	A	PASS	G/A	17	13	30	99	271,0,382	NA	G/G	68	0	68	99	0,120,1800	NA	G/G	30	0	30	81	0,81,1215	NA	L6T6D81	TP	0.433333
NW_019091416.1	3568185	SNP	TRUE	HomRef	T	A	PASS	T/A	27	13	40	99	503,0,1092	NA	T/T	73	0	73	99	0,120,1800	NA	T/T	28	0	28	78	0,78,1170	NA	L6T6D81	FP	0.325
NW_019091404.1	1115932	SNP	TRUE	HomRef	A	T	PASS	A/T	20	23	43	99	525,0,434	NA	A/A	75	0	75	99	0,120,1800	NA	A/A	30	0	30	81	0,81,1215	NA	L6T6D81	TP	0.534884
NW_019091588.1	130471	SNP	TRUE	HomRef	C	A	PASS	C/A	15	8	23	99	292,0,603	NA	C/C	90	0	90	99	0,120,1800	NA	C/C	40	0	40	72	0,72,1080	NA	L6T6D81	FP	0.347826
NW_019091411.1	68515	SNP	TRUE	HomRef	A	T	PASS	A/T	22	21	43	99	557,0,636	NA	A/A	45	0	45	99	0,120,1800	NA	A/A	29	0	29	75	0,75,1125	NA	L6T6D82	FP	0.488372
NW_019091570.1	154364	SNP	TRUE	HomRef	T	G	PASS	T/G	25	31	56	99	882,0,749	NA	T/T	46	0	46	99	0,120,1800	NA	T/T	39	0	39	99	0,117,1062	NA	L6T6D82	TP	0.553571
NW_019091428.1	770460	SNP	TRUE	HomRef	C	T	PASS	C/T	17	19	36	99	609,0,394	NA	C/C	47	0	47	99	0,120,1800	NA	C/C	39	0	39	99	0,105,1575	NA	L6T6D82	FP	0.527778
NW_019091466.1	228395	SNP	TRUE	HomRef	A	G	PASS	A/G	34	17	51	99	373,0,834	NA	A/A	62	0	62	99	0,120,1800	NA	A/A	27	0	27	78	0,78,1170	NA	L6T6D82	TP	0.333333
NW_019091562.1	10597	SNP	TRUE	HomRef	G	A	PASS	G/A	37	38	75	99	919,0,877	NA	G/G	68	0	68	99	0,120,1800	NA	G/G	30	0	30	81	0,81,1215	NA	L6T6D82	TP	0.506667
NW_019091528.1	404899	SNP	TRUE	HomRef	A	C	PASS	A/C	18	14	32	99	531,0,756	NA	A/A	70	0	70	99	0,120,1800	NA	A/A	26	0	26	72	0,72,1080	NA	L6T6D82	TP	0.4375
NW_019091404.1	1115932	SNP	TRUE	HomRef	A	T	PASS	A/T	27	20	47	99	455,0,724	NA	A/A	75	0	75	99	0,120,1800	NA	A/A	30	0	30	81	0,81,1215	NA	L6T6D82	TP	0.425532
NW_019091737.1	90762	SNP	TRUE	HomRef	C	A	PASS	C/A	63	31	94	99	1103,0,3182	NA	C/C	99	0	99	99	0,120,1800	NA	C/C	52	0	52	99	0,120,1800	NA	L6T6D82	TP	0.329787
NW_019091636.1	5063	SNP	TRUE	HomRef	A	G	PASS	A/G	28	13	41	99	462,0,1137	NA	A/A	37	0	37	99	0,102,1530	NA	A/A	111	0	111	99	0,120,1800	NA	L7T7D3	TP	0.317073
NW_019091490.1	477868	SNP	TRUE	HomRef	T	G	PASS	T/G	15	19	34	99	652,0,574	NA	T/T	39	0	39	99	0,117,1211	NA	T/T	64	0	64	99	0,120,1800	NA	L7T7D3	FP	0.558824
NW_019091373.1	1875606	SNP	TRUE	HomRef	A	T	PASS	A/T	24	16	40	99	589,0,1083	NA	A/A	40	0	42	99	0,123,2417	NA	A/A	114	0	114	99	0,120,1800	NA	L7T7D3	FP	0.4
NW_019091554.1	99690	SNP	TRUE	HomRef	G	A	PASS	G/A	32	23	55	99	1036,0,5945	NA	G/G	41	0	41	99	0,99,1485	NA	G/G	76	0	76	99	0,120,1800	NA	L7T7D3	FP	0.418182
NW_019091381.1	807940	SNP	TRUE	HomRef	G	C	PASS	G/C	19	17	36	99	898,0,801	NA	G/G	52	0	52	99	0,120,1800	NA	G/G	84	0	84	99	0,120,1800	NA	L7T7D3	FP	0.472222
NW_019091394.1	93194	SNP	TRUE	HomRef	A	T	PASS	A/T	21	31	54	99	838,0,516	NA	A/A	52	0	52	99	0,120,1800	NA	A/A	94	0	94	99	0,120,1800	NA	L7T7D3	TP	0.574074
NW_019091395.1	20677	SNP	TRUE	HomRef	A	G	PASS	A/G	14	26	40	99	755,0,509	NA	A/A	57	0	57	99	0,120,1800	NA	A/A	55	0	55	99	0,120,1800	NA	L7T7D3	TP	0.65
NW_019091398.1	571972	SNP	TRUE	HomRef	A	T	PASS	A/T	29	38	67	99	1481,0,1186	NA	A/A	57	0	57	99	0,120,1800	NA	A/A	79	0	79	99	0,120,1800	NA	L7T7D3	TP	0.567164
NW_019091398.1	571974	SNP	TRUE	HomRef	T	A	PASS	T/A	32	37	69	99	1481,0,1186	NA	T/T	57	0	57	99	0,120,1800	NA	T/T	80	0	80	99	0,120,1800	NA	L7T7D3	TP	0.536232
NW_019091701.1	81358	SNP	TRUE	HomRef	A	G	PASS	A/G	31	29	60	99	816,0,795	NA	A/A	59	0	59	99	0,120,1800	NA	A/A	74	0	74	99	0,120,1800	NA	L7T7D3	TP	0.483333
NW_019091514.1	575346	SNP	TRUE	HomRef	A	G	PASS	A/G	24	33	57	99	797,0,508	NA	A/A	66	0	66	99	0,120,1800	NA	A/A	91	0	91	99	0,120,1800	NA	L7T7D3	TP	0.578947
NW_019091385.1	2249262	SNP	TRUE	HomRef	G	A	PASS	G/A	25	23	48	99	578,0,661	NA	G/G	68	0	68	99	0,120,1800	NA	G/G	64	0	64	99	0,120,1800	NA	L7T7D3	TP	0.479167
NW_019091357.1	166009	SNP	TRUE	HomRef	A	G	PASS	A/G	38	44	82	99	1026,0,939	NA	A/A	78	0	78	99	0,120,1800	NA	A/A	80	0	80	99	0,120,1800	NA	L7T7D3	TP	0.536585
NW_019091881.1	5256	SNP	TRUE	HomRef	T	C	PASS	T/C	31	23	54	99	570,0,758	NA	T/T	88	0	88	99	0,120,1800	NA	T/T	51	0	51	99	0,120,1800	NA	L7T7D3	TP	0.425926
NW_019091543.1	261709	SNP	TRUE	HomRef	C	T	PASS	C/T	47	48	95	99	1065,0,1160	NA	C/C	94	0	94	99	0,120,1800	NA	C/C	97	0	97	99	0,120,1800	NA	L7T7D3	TP	0.505263
NW_019091405.1	933053	SNP	TRUE	HomRef	G	C	PASS	G/C	29	19	48	99	711,0,1150	NA	G/G	40	0	40	99	0,111,1665	NA	G/G	62	0	62	99	0,120,1800	NA	L7T7D8C	TP	0.395833
NW_019091380.1	2575779	SNP	TRUE	HomRef	G	A	PASS	G/A	18	18	36	99	723,0,699	NA	G/G	54	0	54	99	0,120,1800	NA	G/G	78	0	78	99	0,120,1800	NA	L7T7D8C	TP	0.5
NW_019091847.1	17631	SNP	TRUE	HomRef	T	A	PASS	T/A	46	21	67	99	506,0,1832	NA	T/T	56	0	56	99	0,120,1800	NA	T/T	71	0	71	99	0,120,1800	NA	L7T7D8C	FP	0.313433
NW_019091395.1	20677	SNP	TRUE	HomRef	A	G	PASS	A/G	38	30	68	99	606,0,981	NA	A/A	57	0	57	99	0,120,1800	NA	A/A	55	0	55	99	0,120,1800	NA	L7T7D8C	TP	0.441176
NW_019091579.1	247277	SNP	TRUE	HomRef	T	C	PASS	T/C	24	21	45	99	469,0,942	NA	T/T	58	0	58	99	0,120,1800	NA	T/T	68	0	68	99	0,120,1800	NA	L7T7D8C	TP	0.466667
NW_019091438.1	18050	SNP	TRUE	HomRef	A	G	PASS	A/G	54	24	78	99	462,0,1396	NA	A/A	59	0	59	99	0,120,1800	NA	A/A	99	0	99	99	0,120,1800	NA	L7T7D8C	TP	0.307692
NW_019091701.1	81358	SNP	TRUE	HomRef	A	G	PASS	A/G	35	23	58	99	514,0,845	NA	A/A	59	0	59	99	0,120,1800	NA	A/A	74	0	74	99	0,120,1800	NA	L7T7D8C	TP	0.396552
NW_019091485.1	327807	SNP	TRUE	HomRef	C	T	PASS	C/T	46	34	80	99	701,0,1102	NA	C/C	65	0	65	99	0,120,1800	NA	C/C	76	0	76	99	0,120,1800	NA	L7T7D8C	TP	0.425
NW_019091367.1	2324232	SNP	TRUE	HomRef	C	T	PASS	C/T	18	31	49	99	1089,0,701	NA	C/C	69	0	69	93	0,93,1395	NA	C/C	99	0	99	99	0,120,1800	NA	L7T7D8C	TP	0.632653
NW_019091410.1	800965	SNP	TRUE	HomRef	G	T	PASS	G/T	25	15	40	99	557,0,1078	NA	G/G	71	0	71	99	0,120,1800	NA	G/G	42	0	44	99	0,126,1876	NA	L7T7D8C	FP	0.375
NW_019091465.1	1348774	SNP	TRUE	HomRef	A	G	PASS	A/G	27	17	44	99	560,0,1035	NA	A/A	71	0	71	99	0,120,1800	NA	A/A	72	0	72	99	0,120,1800	NA	L7T7D8C	FP	0.386364
NW_019091448.1	906458	SNP	TRUE	HomRef	A	G	PASS	A/G	37	28	65	99	634,0,855	NA	A/A	73	0	73	99	0,120,1800	NA	A/A	86	0	86	99	0,120,1800	NA	L7T7D8C	TP	0.430769
NW_019091543.1	261709	SNP	TRUE	HomRef	C	T	PASS	C/T	31	48	79	99	1151,0,717	NA	C/C	94	0	94	99	0,120,1800	NA	C/C	97	0	97	99	0,120,1800	NA	L7T7D8C	TP	0.607595
NW_019091402.1	1844992	SNP	TRUE	HomRef	G	A	PASS	G/A	31	22	53	99	830,0,1235	NA	G/G	111	0	111	99	0,120,1800	NA	G/G	150	0	150	99	0,120,1800	NA	L7T7D8C	FP	0.415094
