# Supplementary material for: High germline mutation rates, but not extreme population outbreaks, influence genetic diversity in a keystone coral predator
Source: PLoS Genet. 2024 Feb 12;20(2):e1011129. doi: 10.1371/journal.pgen.1011129 (PMC10861045; doi:10.1371/journal.pgen.1011129)
Supplement: S5 Table — (XLSX) [file pgen.1011129.s006.xlsx]

## Sheet: Table S5 Mutation Rate
Table S5. Summary of the number of DNMs candidates passing filtering and validation criteria
	GQ 70													AD0				Germline mutation rate= 𝜇 = (nb_DNM – nb_FP)/(2*C*(1-FNR))
	GATK_candidatesTotal	GATK_candidatesAD0	bcftools_TP_candidatesTotal	bcftools_FP_candidatesTotal	SAMTOOLS_TP_candidatesAD0	bcftools_FP_candidatesAD0	TP_after_manualValidation_candidatesAD0	TP_noSharedDNM_after_manualValidation_candidatesAD0	FP_after_manualValidation_candidatesAD0_141	FP_from_total_candidatesAD0_246	% FP_from_manualValidation_only_candidatesAD0_246	% FP_callerOnly_from_total_candidatesAD0_246	% FP_from_total_candidatesAD0_246	CG	% of genome callable	FNR_ab	FNR	mutation_rate_VALIDATED
Trio1-L1T1D91	39	16	31	8	11	5	6	6	5	10	0.3125	0.3125	0.625	287912998	75.0047	0.046357	0.0798927	1.13246e-08
Trio1-L1T1D92	68	21	49	19	8	13	3	2	5	18	0.238095	0.619048	0.857143	282548494	73.6071	0.059136	0.0922224	5.84815e-09
Trio2-L2T2D3	40	10	30	10	4	6	1	1	3	9	0.3	0.6	0.9	277050371	72.1748	0.0293215	0.0634563	1.92701e-09
Trio2-L2T2D81	64	25	41	23	11	14	2	2	9	23	0.36	0.56	0.92	258818803	67.4253	0.0659731	0.098819	4.28738e-09
Trio3-L3T3D81	31	14	24	7	9	5	6	6	3	8	0.214286	0.357143	0.571429	287973381	75.0204	0.0321852	0.0662193	1.11564e-08
Trio3-L3T3D82	27	13	15	12	6	7	1	0	5	12	0.384615	0.538462	0.923077	278201729	72.4748	0.057508	0.0906515	1.97642e-09
Trio4-L4T4D81	41	16	23	18	7	9	5	5	2	11	0.125	0.5625	0.6875	292579674	76.2204	0.0258037	0.0600622	9.09069e-09
Trio4-L4T4D82	72	27	50	22	14	13	9	9	5	18	0.185185	0.481481	0.666667	278059252	72.4376	0.0597888	0.0928521	1.78401e-08
Trio5-L5T5D81	30	17	19	11	8	9	4	4	4	13	0.235294	0.529412	0.764706	271460094	70.7185	0.0339933	0.0679638	7.90481e-09
Trio5-L5T5D82	43	21	36	7	15	6	3	3	12	18	0.571429	0.285714	0.857143	259887717	67.7037	0.0597917	0.092855	6.36251e-09
Trio6-L6T6D81	58	29	45	13	21	8	6	6	15	23	0.517241	0.275862	0.793103	196035558	51.0695	0.0818556	0.114143	1.72752e-08
Trio6-L6T6D82	18	8	16	2	6	2	3	1	3	5	0.375	0.25	0.625	230349353	60.0087	0.100071	0.131717	7.49969e-09
Trio7-L7T7D3	31	15	18	13	11	4	7	7	4	8	0.266667	0.266667	0.533333	293852311	76.5519	0.0264419	0.060678	1.26802e-08
Trio7-L7T7D8C	34	14	25	9	10	4	7	5	3	7	0.214286	0.285714	0.5	294218994	76.6474	0.0293963	0.0635284	1.27029e-08
Sum	596	246	422	174	141	105	63	57	78	183
Average											0.307114	0.423179	0.730293		70.5046		0.0839329	9.134e-09
TP=True Positive
FP=False Positive
DNM=de novo mutation
AB=Allelic balance
