# Supplementary material for: High germline mutation rates, but not extreme population outbreaks, influence genetic diversity in a keystone coral predator
Source: PLoS Genet. 2024 Feb 12;20(2):e1011129. doi: 10.1371/journal.pgen.1011129 (PMC10861045; doi:10.1371/journal.pgen.1011129)
Supplement: S6 Table — (XLSX) [file pgen.1011129.s007.xlsx]

## Sheet: Table S6 Manual Validation
Table S6. Summary of manual validation results for 141 DNMs classified as true positives based on alternative caller validation
CHROM	POS	Shared_USE	Site: +-100bp	VALIDATION_final	Not_present_other_trios_Parents	Not_present_other_trios_Offspring	TRIO_parents	Larval_sample_names	REF	ALT	Validated_mother	Validated_father	Validated_offspring	Validated_sibling	No_Indel_100bp	No_Indel_10bp	No_strand_bias	Reason	Comment	CpG_site_Candidate	CpG_final	depth_minimum	TYPE	denovo	typedenovo	FILTER	offspring.GT	offspring.AD.ref	offspring.AD.alt	offspring.DP	offspring.GQ	offspring.PL	offspring.SAC	father.GT	father.AD.ref	father.AD.alt	father.DP	father.GQ	father.PL	father.SAC	mother.GT	mother.AD.ref	mother.AD.alt	mother.DP	mother.GQ	mother.PL	mother.SAC	samples_names	string_fp
NW_019091651.1	87571	Y	NW_019091651.1:87471-87671	PASS	Y	Y	1	L1T1D91	A	C	Y	Y	Y	N	Y	N	Y	True_shared_mutation?	Sibling heterozygous	N	N	Y	SNP	TRUE	HomRef	PASS	A/C	25	13	38	99	327,0,640	NA	A/A	45	0	45	99	0,120,1800	NA	A/A	43	0	43	96	0,96,1440	NA	L1T1D91	TP
NW_019091359.1	3230074	Y	NW_019091359.1:3229974-3230174	PASS	Y	Y	1	L1T1D91	T	C	Y	Y	Y	Y	Y	Y	Y			N	N	Y	SNP	TRUE	HomRef	PASS	T/C	27	19	46	99	717,0,1031	NA	T/T	49	0	49	99	0,120,1800	NA	T/T	49	0	49	99	0,99,1485	NA	L1T1D91	TP
NW_019091393.1	1753709	Y	NW_019091393.1:1753609-1753809	PASS	Y	Y	1	L1T1D91	A	T	Y	Y	Y	Y	N	Y	Y		Indel minor	N	N	Y	SNP	TRUE	HomRef	PASS	A/T	21	22	43	99	478,0,578	NA	A/A	68	0	68	99	0,120,1800	NA	A/A	80	0	80	99	0,120,1800	NA	L1T1D91	TP
NW_019091481.1	508228	Y	NW_019091481.1:508128-508328	PASS	Y	Y	1	L1T1D91	A	T	Y	Y	Y	Y	Y	Y	Y			N	N	Y	SNP	TRUE	HomRef	PASS	A/T	29	20	49	99	418,0,1147	NA	A/A	87	0	87	99	0,120,1800	NA	A/A	55	0	55	99	0,120,1800	NA	L1T1D91	TP
NW_019091592.1	125252	Y	NW_019091592.1:125152-125352	PASS	Y	Y	1	L1T1D91	G	A	Y	Y	Y	Y	Y	Y	Y			Y: TAACGGATT	Y	Y	SNP	TRUE	HomRef	PASS	G/A	21	20	41	99	406,0,526	NA	G/G	67	0	67	99	0,120,1800	NA	G/G	58	0	58	99	0,120,1800	NA	L1T1D91	TP
NW_019091616.1	7931	Y	NW_019091616.1:7831-8031	PASS	Y	Y	1	L1T1D91	C	T	Y	Y	Y	Y	Y	Y	Y			N	N	Y	SNP	TRUE	HomRef	PASS	C/T	25	17	42	99	413,0,907	NA	C/C	77	0	77	99	0,120,1800	NA	C/C	58	0	58	99	0,120,1800	NA	L1T1D91	TP
NW_019091651.1	87571	N	NW_019091651.1:87471-87671	PASS	Y	Y	1	L1T1D92	A	C	Y	Y	Y	N	Y	Y	Y	True_shared_mutation?	Sibling heterozygous	N	N	Y	SNP	TRUE	HomRef	PASS	A/C	27	21	48	99	426,0,638	NA	A/A	45	0	45	99	0,120,1800	NA	A/A	43	0	43	96	0,96,1440	NA	L1T1D92	TP
NW_019091360.1	4175601	Y	NW_019091360.1:4175501-4175701	PASS	Y	Y	1	L1T1D92	G	A	Y	Y	Y	Y	Y	Y	Y			N	N	Y	SNP	TRUE	HomRef	PASS	G/A	19	20	39	99	446,0,438	NA	G/G	43	0	43	99	0,120,1800	NA	G/G	34	0	34	87	0,87,1305	NA	L1T1D92	TP
NW_019091421.1	506725	Y	NW_019091421.1:506625-506825	PASS	Y	Y	1	L1T1D92	G	A	Y	Y	Y	Y	Y	Y	Y			Y: GGGCGCTGT	Y	Y	SNP	TRUE	HomRef	PASS	G/A	18	20	38	99	449,0,431	NA	G/G	71	0	71	99	0,120,1800	NA	G/G	63	0	63	99	0,120,1800	NA	L1T1D92	TP
NW_019091405.1	212492	Y	NW_019091405.1:212392-212592	PASS	Y	Y	2	L2T2D3	C	T	Y	Y	Y	Y	Y	Y	Y		Second alternative allele =G in single read in father (not the same as offspring = T)	N	N	Y	SNP	TRUE	HomRef	PASS	C/T	31	34	65	99	884,0,813	NA	C/C	77	0	77	99	0,120,1800	NA	C/C	55	0	55	99	0,120,1800	NA	L2T2D3	TP
NW_019091435.1	709153	Y	NW_019091435.1:709053-709253	PASS	Y	Y	2	L2T2D81	T	C	Y	Y	Y	Y	Y	Y	Y			N	N	Y	SNP	TRUE	HomRef	PASS	T/C	25	13	38	99	327,0,609	NA	T/T	57	0	57	99	0,120,1800	NA	T/T	34	0	34	93	0,93,1395	NA	L2T2D81	TP
NW_019091484.1	760389	Y	NW_019091484.1:760289-760489	PASS	Y	Y	2	L2T2D81	G	A	Y	Y	Y	Y	Y	Y	Y		Sibling has single allele supporting T (not A)	N	N	Y	SNP	TRUE	HomRef	PASS	G/A	25	12	37	99	221,0,597	NA	G/G	57	0	57	99	0,120,1800	NA	G/G	30	0	30	90	0,90,776	NA	L2T2D81	TP
NW_019091390.1	79701	Y	NW_019091390.1:79601-79801	PASS	Y	Y	3	L3T3D81	T	G	Y	Y	Y	N	Y	Y	Y	True_shared_mutation?	Sibling heterozygous	N	N	Y	SNP	TRUE	HomRef	PASS	T/G	24	19	43	99	747,0,948	NA	T/T	76	0	76	99	0,120,1800	NA	T/T	85	0	85	99	0,120,1800	NA	L3T3D81	TP
NW_019091457.1	629729	Y	NW_019091457.1:629629-629829	PASS	Y	Y	3	L3T3D81	C	A	Y	Y	Y	Y	Y	N	Y			N	N	Y	SNP	TRUE	HomRef	PASS	C/A	31	25	56	99	569,0,1186	NA	C/C	56	0	56	99	0,120,1800	NA	C/C	37	0	37	99	0,105,1575	NA	L3T3D81	TP
NW_019091481.1	285808	Y	NW_019091481.1:285708-285908	PASS	Y	Y	3	L3T3D81	C	T	Y	Y	Y	Y	Y	Y	Y			Y: AGCCCGAGA	Y	Y	SNP	TRUE	HomRef	PASS	C/T	28	27	55	99	656,0,639	NA	C/C	65	0	65	99	0,120,1800	NA	C/C	64	0	64	99	0,120,1800	NA	L3T3D81	TP
NW_019091552.1	221079	Y	NW_019091552.1:220979-221179	PASS	Y	Y	3	L3T3D81	G	A	Y	Y	Y	Y	Y	Y	Y			Y: CATCGACGA	Y	Y	SNP	TRUE	HomRef	PASS	G/A	24	20	44	99	500,0,598	NA	G/G	43	0	43	99	0,105,1575	NA	G/G	64	0	64	99	0,120,1800	NA	L3T3D81	TP
NW_019091675.1	89880	Y	NW_019091675.1:89780-89980	PASS	Y	Y	3	L3T3D81	T	C	Y	Y	Y	Y	N	Y	Y			N	N	Y	SNP	TRUE	HomRef	PASS	T/C	29	23	52	99	634,0,817	NA	T/T	31	0	31	90	0,90,1350	NA	T/T	29	0	29	81	0,81,1215	NA	L3T3D81	TP
NW_019091535.1	2676	Y	NW_019091535.1:2576-2776	PASS	Y	Y	3	L3T3D81	A	G	Y	Y	Y	Y	Y	Y	Y			N	N	Y	SNP	TRUE	HomRef	PASS	A/G	29	19	48	99	442,0,692	NA	A/A	68	0	68	99	0,120,1800	NA	A/A	67	0	67	99	0,120,1800	NA	L3T3D81	TP
NW_019091390.1	79701	N	NW_019091390.1:79601-79801	PASS	Y	Y	3	L3T3D82	T	G	Y	Y	Y	N	Y	Y	Y	True_shared_mutation?	Sibling heterozygous	N	N	Y	SNP	TRUE	HomRef	PASS	T/G	23	16	39	99	642,0,949	NA	T/T	76	0	76	99	0,120,1800	NA	T/T	85	0	85	99	0,120,1800	NA	L3T3D82	TP
NW_019091358.1	3162187	Y	NW_019091358.1:3162087-3162287	PASS	Y	Y	4	L4T4D81	C	T	Y	Y	Y	Y	N	Y	Y			Y: GTAACGAACA	Y	Y	SNP	TRUE	HomRef	PASS	C/T	26	29	55	99	1139,0,970	NA	C/C	74	0	74	99	0,120,1800	NA	C/C	49	0	49	99	0,120,1800	NA	L4T4D81	TP
NW_019091404.1	263973	Y	NW_019091404.1:263873-264073	PASS	Y	Y	4	L4T4D81	G	A	Y	Y	Y	Y	Y	Y	Y			Y: TGTGGCCGG	N	Y	SNP	TRUE	HomRef	PASS	G/A	25	34	59	99	904,0,540	NA	G/G	74	0	74	99	0,120,1800	NA	G/G	46	0	46	99	0,120,1800	NA	L4T4D81	TP
NW_019091620.1	776899	Y	NW_019091620.1:776799-776999	PASS	Y	Y	4	L4T4D81	A	T	Y	Y	Y	Y	Y	Y	Y			N	N	Y	SNP	TRUE	HomRef	PASS	A/T	34	26	60	99	553,0,852	NA	A/A	59	0	59	99	0,120,1800	NA	A/A	63	0	63	99	0,120,1800	NA	L4T4D81	TP
NW_019091497.1	274430	Y	NW_019091497.1:274330-274530	PASS	Y	Y	4	L4T4D81	G	A	Y	Y	Y	Y	Y	Y	Y			Y:TTCCGCCTG	Y	Y	SNP	TRUE	HomRef	PASS	G/A	22	36	58	99	921,0,506	NA	G/G	96	0	96	99	0,120,1800	NA	G/G	63	0	63	99	0,120,1800	NA	L4T4D81	TP
NW_019091571.1	436720	Y	NW_019091571.1:436620-436820	PASS	Y	Y	4	L4T4D81	A	G	Y	Y	Y	Y	Y	Y	Y			N	N	Y	SNP	TRUE	HomRef	PASS	A/G	40	26	66	99	649,0,1037	NA	A/A	79	0	79	99	0,120,1800	NA	A/A	69	0	69	99	0,120,1800	NA	L4T4D81	TP
NW_019091391.1	1437271	Y	NW_019091391.1:1437171-1437371	PASS	Y	Y	4	L4T4D82	C	T	Y	Y	Y	Y	Y	Y	Y		Mother has singlton (G) not the same allele as offspring	N	N	Y	SNP	TRUE	HomRef	PASS	C/T	28	31	59	99	743,0,652	NA	C/C	65	0	65	99	0,120,1800	NA	C/C	54	0	54	99	0,120,1800	NA	L4T4D82	TP
NW_019091404.1	343514	Y	NW_019091404.1:343414-343614	PASS	Y	Y	4	L4T4D82	A	G	Y	Y	Y	Y	N	Y	Y			N	N	Y	SNP	TRUE	HomRef	PASS	A/G	11	16	27	99	417,0,414	NA	A/A	65	0	65	99	0,120,1800	NA	A/A	49	0	49	99	0,120,1800	NA	L4T4D82	TP
NW_019091422.1	917353	Y	NW_019091422.1:917253-917453	PASS	Y	Y	4	L4T4D82	T	G	Y	Y	Y	Y	Y	Y	Y			N	N	Y	SNP	TRUE	HomRef	PASS	T/G	20	20	40	99	780,0,780	NA	T/T	57	0	57	99	0,120,1800	NA	T/T	92	0	92	99	0,120,1800	NA	L4T4D82	TP
NW_019091439.1	77670	Y	NW_019091439.1:77570-77770	PASS	Y	Y	4	L4T4D82	A	T	Y	Y	Y	Y	Y	Y	Y			N	N	Y	SNP	TRUE	HomRef	PASS	A/T	19	16	35	99	359,0,552	NA	A/A	75	0	75	99	0,120,1800	NA	A/A	54	0	54	99	0,120,1800	NA	L4T4D82	TP
NW_019091522.1	428816	Y	NW_019091522.1:428716-428916	PASS	Y	Y	4	L4T4D82	G	A	Y	Y	Y	Y	Y	Y	Y			N	N	Y	SNP	TRUE	HomRef	PASS	G/A	17	17	34	99	392,0,392	NA	G/G	79	0	79	99	0,120,1800	NA	G/G	51	0	51	99	0,120,1800	NA	L4T4D82	TP
NW_019091716.1	74181	Y	NW_019091716.1:74081-74281	PASS	Y	Y	4	L4T4D82	G	A	Y	Y	Y	Y	Y	Y	Y			N	N	Y	SNP	TRUE	HomRef	PASS	G/A	11	14	25	99	373,0,282	NA	G/G	58	0	58	99	0,120,1800	NA	G/G	65	0	65	99	0,120,1800	NA	L4T4D82	TP
NW_019091720.1	162824	Y	NW_019091720.1:162724-162924	PASS	Y	Y	4	L4T4D82	G	A	Y	Y	Y	Y	Y	Y	Y			N	N	Y	SNP	TRUE	HomRef	PASS	G/A	25	22	47	99	788,0,1286	NA	G/G	77	0	77	99	0,120,1800	NA	G/G	53	0	53	99	0,120,1800	NA	L4T4D82	TP
NW_019091417.1	585053	Y	NW_019091417.1:584953-585153	PASS	Y	Y	4	L4T4D82	T	C	Y	Y	Y	Y	Y	Y	Y			N	N	Y	SNP	TRUE	HomRef	PASS	T/C	20	12	32	99	260,0,464	NA	T/T	48	0	48	99	0,120,1800	NA	T/T	61	0	61	99	0,120,1800	NA	L4T4D82	TP
NW_019091418.1	3109556	Y	NW_019091418.1:3109456-3109656	PASS	Y	Y	4	L4T4D82	C	T	Y	Y	Y	Y	Y	Y	Y			Y:GATACGAGA	Y	Y	SNP	TRUE	HomRef	PASS	C/T	20	31	51	99	665,0,461	NA	C/C	53	0	53	99	0,120,1800	NA	C/C	80	0	80	99	0,120,1800	NA	L4T4D82	TP
NW_019091540.1	341465	Y	NW_019091540.1:341365-341565	PASS	Y	Y	5	L5T5D81	C	T	Y	Y	Y	Y	Y	Y	Y	True_shared_mutation?	Sibling heterozygous	N	N	Y	SNP	TRUE	HomRef	PASS	C/T	41	23	64	99	495,0,975	NA	C/C	66	0	66	99	0,120,1800	NA	C/C	42	0	42	99	0,105,1575	NA	L5T5D81	TP
NW_019091429.1	45370	Y	NW_019091429.1:45270-45470	PASS	Y	Y	5	L5T5D81	G	A	Y	Y	Y	Y	N	Y	Y			N	N	Y	SNP	TRUE	HomRef	PASS	G/A	26	20	46	99	443,0,642	NA	G/G	43	0	43	99	0,117,1755	NA	G/G	44	0	44	99	0,117,1755	NA	L5T5D81	TP
NW_019091363.1	2675990	Y	NW_019091363.1:2675890-2676090	PASS	Y	Y	5	L5T5D81	C	G	Y	Y	Y	Y	N	Y	Y			N	N	Y	SNP	TRUE	HomRef	PASS	C/G	28	14	42	99	289,0,569	NA	C/C	48	0	48	99	0,120,1800	NA	C/C	38	0	38	99	0,99,1485	NA	L5T5D81	TP
NW_019091587.1	84225	Y	NW_019091587.1:84125-84325	PASS	Y	Y	5	L5T5D81	C	T	Y	Y	Y	Y	Y	Y	Y			Y:GCCACGAAG	Y	Y	SNP	TRUE	HomRef	PASS	C/T	22	34	56	99	911,0,478	NA	C/C	58	0	58	99	0,120,1800	NA	C/C	33	0	33	87	0,87,1305	NA	L5T5D81	TP
NW_019091540.1	341465	Y	NW_019091540.1:341365-341565	PASS	Y	Y	5	L5T5D82	C	T	Y	Y	Y	Y	Y	Y	Y			N	N	Y	SNP	TRUE	HomRef	PASS	C/T	19	26	45	99	576,0,386	NA	C/C	66	0	66	99	0,120,1800	NA	C/C	42	0	42	99	0,105,1575	NA	L5T5D82	TP
NW_019091670.1	113173	Y	NW_019091670.1:113073-113273	PASS	Y	Y	5	L5T5D82	G	C	Y	Y	Y	Y	Y	Y	Y			Y: CACAGGCTGT	N	Y	SNP	TRUE	HomRef	PASS	G/C	14	19	33	99	750,0,590	NA	G/G	37	0	37	99	0,102,1530	NA	G/G	44	0	44	99	0,120,1800	NA	L5T5D82	TP
NW_019091356.1	1033044	Y	NW_019091356.1:1032944-1033144	PASS	Y	Y	5	L5T5D82	C	T	Y	Y	Y	Y	N	Y	Y			N	N	Y	SNP	TRUE	HomRef	PASS	C/T	20	13	33	99	308,0,432	NA	C/C	52	0	52	99	0,120,1800	NA	C/C	34	0	34	93	0,93,1395	NA	L5T5D82	TP
NW_019091562.1	10597	Y	NW_019091562.1:10497-10697	PASS	Y	Y	6	L6T6D81	G	A	Y	Y	Y	N	Y	Y	Y	True_shared_mutation?	Sibling heterozygous	N	N	Y	SNP	TRUE	HomRef	PASS	G/A	17	13	30	99	271,0,382	NA	G/G	68	0	68	99	0,120,1800	NA	G/G	30	0	30	81	0,81,1215	NA	L6T6D81	TP
NW_019091570.1	154364	Y	NW_019091570.1:154264-154464	PASS	Y	Y	6	L6T6D81	T	G	Y	Y	Y	N	Y	Y	Y	True_shared_mutation?	Sibling heterozygous	N	N	Y	SNP	TRUE	HomRef	PASS	T/G	22	15	37	99	307,0,566	NA	T/T	46	0	46	99	0,120,1800	NA	T/T	39	0	39	99	0,117,1062	NA	L6T6D81	TP
NW_019091363.1	598899	Y	NW_019091363.1:598799-598999	PASS	Y	Y	6	L6T6D81	C	T	Y	Y	Y	Y	Y	Y	Y			Y: ATGGCGCCTT	Y	Y	SNP	TRUE	HomRef	PASS	C/T	12	9	21	99	211,0,323	NA	C/C	49	0	49	99	0,120,1800	NA	C/C	49	0	49	99	0,120,1800	NA	L6T6D81	TP
NW_019091380.1	1451780	Y	NW_019091380.1:1451680-1451880	PASS	Y	Y	6	L6T6D81	G	T	Y	Y	Y	Y	Y	Y	Y			N	N	Y	SNP	TRUE	HomRef	PASS	G/T	15	18	33	99	380,0,323	NA	G/G	62	0	62	99	0,120,1800	NA	G/G	35	0	35	90	0,90,1350	NA	L6T6D81	TP
NW_019091406.1	1719413	Y	NW_019091406.1:1719313-1719513	PASS	Y	Y	6	L6T6D81	T	C	Y	Y	Y	Y	N	Y	Y			N	N	Y	SNP	TRUE	HomRef	PASS	T/C	14	17	31	99	400,0,510	NA	T/T	60	0	60	99	0,120,1800	NA	T/T	33	0	33	93	0,93,1395	NA	L6T6D81	TP
NW_019091520.1	266324	Y	NW_019091520.1:266224-266424	PASS	Y	Y	6	L6T6D81	T	C	Y	Y	Y	Y	N	Y	Y			Y:GTCGTGCAC	N	Y	SNP	TRUE	HomRef	PASS	T/C	10	21	31	99	614,0,222	NA	T/T	41	0	41	99	0,105,1575	NA	T/T	34	0	34	96	0,96,1440	NA	L6T6D81	TP
NW_019091562.1	10597	N	NW_019091562.1:10497-10697	PASS	Y	Y	6	L6T6D82	G	A	Y	Y	Y	N	Y	Y	Y	True_shared_mutation?	Sibling heterozygous	N	N	Y	SNP	TRUE	HomRef	PASS	G/A	37	38	75	99	919,0,877	NA	G/G	68	0	68	99	0,120,1800	NA	G/G	30	0	30	81	0,81,1215	NA	L6T6D82	TP
NW_019091570.1	154364	N	NW_019091570.1:154264-154464	PASS	Y	Y	6	L6T6D82	T	G	Y	Y	Y	N	Y	Y	Y	True_shared_mutation?	Sibling heterozygous	N	N	Y	SNP	TRUE	HomRef	PASS	T/G	25	31	56	99	882,0,749	NA	T/T	46	0	46	99	0,120,1800	NA	T/T	39	0	39	99	0,117,1062	NA	L6T6D82	TP
NW_019091466.1	228395	Y	NW_019091466.1:228295-228495	PASS	Y	Y	6	L6T6D82	A	G	Y	Y	Y	Y	Y	Y	Y			N	N	Y	SNP	TRUE	HomRef	PASS	A/G	34	17	51	99	373,0,834	NA	A/A	62	0	62	99	0,120,1800	NA	A/A	27	0	27	78	0,78,1170	NA	L6T6D82	TP
NW_019091395.1	20677	Y	NW_019091395.1:20577-20777	PASS	Y	Y	7	L7T7D3	A	G	Y	Y	Y	N	N	Y	Y	True_shared_mutation?	Sibling heterozygous	N:TCTCACATAT	N	Y	SNP	TRUE	HomRef	PASS	A/G	14	26	40	99	755,0,509	NA	A/A	57	0	57	99	0,120,1800	NA	A/A	55	0	55	99	0,120,1800	NA	L7T7D3	TP
NW_019091701.1	81358	Y	NW_019091701.1:81258-81458	PASS	Y	Y	7	L7T7D3	A	G	Y	Y	Y	N	N	Y	Y	True_shared_mutation?	Sibling heterozygous	N	N	Y	SNP	TRUE	HomRef	PASS	A/G	31	29	60	99	816,0,795	NA	A/A	59	0	59	99	0,120,1800	NA	A/A	74	0	74	99	0,120,1800	NA	L7T7D3	TP
NW_019091543.1	261709	Y	NW_019091543.1:261609-261809	PASS	Y	Y	7	L7T7D3	C	T	Y	Y	Y	N	N	Y	Y	True_shared_mutation?	Sibling heterozygous	N	N	Y	SNP	TRUE	HomRef	PASS	C/T	47	48	95	99	1065,0,1160	NA	C/C	94	0	94	99	0,120,1800	NA	C/C	97	0	97	99	0,120,1800	NA	L7T7D3	TP
NW_019091385.1	2249262	Y	NW_019091385.1:2249162-2249362	PASS	Y	Y	7	L7T7D3	G	A	Y	Y	Y	Y	Y	Y	Y			N	N	Y	SNP	TRUE	HomRef	PASS	G/A	25	23	48	99	578,0,661	NA	G/G	68	0	68	99	0,120,1800	NA	G/G	64	0	64	99	0,120,1800	NA	L7T7D3	TP
NW_019091398.1	571974	Y	NW_019091398.1:571874-572074	PASS	Y	Y	7	L7T7D3	T	A	Y	Y	Y	Y	Y	Y	Y			N	N	Y	SNP	TRUE	HomRef	PASS	T/A	32	37	69	99	1481,0,1186	NA	T/T	57	0	57	99	0,120,1800	NA	T/T	80	0	80	99	0,120,1800	NA	L7T7D3	TP
NW_019091514.1	575346	Y	NW_019091514.1:575246-575446	PASS	Y	Y	7	L7T7D3	A	G	Y	Y	Y	Y	Y	Y	Y			N	N	Y	SNP	TRUE	HomRef	PASS	A/G	24	33	57	99	797,0,508	NA	A/A	66	0	66	99	0,120,1800	NA	A/A	91	0	91	99	0,120,1800	NA	L7T7D3	TP
NW_019091881.1	5256	Y	NW_019091881.1:5156-5356	PASS	Y: No coverage in Trio 1,2,5	Y: No coverage in Trio 1,2,5	7	L7T7D3	T	C	Y	Y	Y	Y	Y	Y	Y		Note: genotypes for other sibling not consistent with parental genotype for some SNPS in this area.	N	N	Y	SNP	TRUE	HomRef	PASS	T/C	31	23	54	99	570,0,758	NA	T/T	88	0	88	99	0,120,1800	NA	T/T	51	0	51	99	0,120,1800	NA	L7T7D3	TP
NW_019091367.1	2324232	Y	NW_019091367.1:2324132-2324332	PASS	Y	Y	7	L7T7D8C	C	T	Y	Y	Y	Y	N	Y	Y	Indels nearby		N	N	Y	SNP	TRUE	HomRef	PASS	C/T	18	31	49	99	1089,0,701	NA	C/C	69	0	69	93	0,93,1395	NA	C/C	99	0	99	99	0,120,1800	NA	L7T7D8C	TP
NW_019091543.1	261709	Y	NW_019091543.1:261609-261809	PASS	Y	Y	7	L7T7D8C	C	T	Y	Y	Y	N	N	Y	Y	Several surrounding polymorphisms in father, possible misalignments		N	N	Y	SNP	TRUE	HomRef	PASS	C/T	31	48	79	99	1151,0,717	NA	C/C	94	0	94	99	0,120,1800	NA	C/C	97	0	97	99	0,120,1800	NA	L7T7D8C	TP
NW_019091395.1	20677	N	NW_019091395.1:20577-20777	PASS	Y	Y	7	L7T7D8C	A	G	Y	Y	Y	N	N	Y	Y	True_shared_mutation?	Sibling heterozygous	N	N	Y	SNP	TRUE	HomRef	PASS	A/G	38	30	68	99	606,0,981	NA	A/A	57	0	57	99	0,120,1800	NA	A/A	55	0	55	99	0,120,1800	NA	L7T7D8C	TP
NW_019091701.1	81358	N	NW_019091701.1:81258-81458	PASS	Y	Y	7	L7T7D8C	A	G	Y	Y	Y	N	Y	Y	Y	True_shared_mutation?	Sibling heterozygous	N	N		SNP	TRUE	HomRef	PASS	A/G	35	23	58	99	514,0,845	NA	A/A	59	0	59	99	0,120,1800	NA	A/A	74	0	74	99	0,120,1800	NA	L7T7D8C	TP
NW_019091380.1	2575779	Y	NW_019091380.1:2575679-2575879	PASS	Y	Y	7	L7T7D8C	G	A	Y	Y	Y	Y	N	N	Y		Single base insertion and deletion within 10 base pairs	N	N	Y	SNP	TRUE	HomRef	PASS	G/A	18	18	36	99	723,0,699	NA	G/G	54	0	54	99	0,120,1800	NA	G/G	78	0	78	99	0,120,1800	NA	L7T7D8C	TP
NW_019091485.1	327807	Y	NW_019091485.1:327707-327907	PASS	Y	Y	7	L7T7D8C	C	T	Y	Y	Y	Y	N	Y	Y			Y: ACGACGGTC	Y	Y	SNP	TRUE	HomRef	PASS	C/T	46	34	80	99	701,0,1102	NA	C/C	65	0	65	99	0,120,1800	NA	C/C	76	0	76	99	0,120,1800	NA	L7T7D8C	TP
NW_019091438.1	18050	Y	NW_019091438.1:17950-18150	PASS	Y	Y	7	L7T7D8C	A	G	Y	Y	Y	Y	Y	Y	Y			N	N	Y	SNP	TRUE	HomRef	PASS	A/G	54	24	78	99	462,0,1396	NA	A/A	59	0	59	99	0,120,1800	NA	A/A	99	0	99	99	0,120,1800	NA	L7T7D8C	TP
NW_019091528.1	404899	N	NW_019091528.1:404799-404999	FAIL			6	L6T6D82	A	C	Y	Y	Y	N	N	N	Y	Close indel	Sibling heterozygous and doesn't meet depth minimum				SNP	TRUE	HomRef	PASS	A/C	18	14	32	99	531,0,756	NA	A/A	70	0	70	99	0,120,1800	NA	A/A	26	0	26	72	0,72,1080	NA	L6T6D82	TP
NW_019091405.1	933053	N	NW_019091405.1:932953-933153	FAIL	N: Trio2,3,5	Y	7	L7T7D8C	G	C	Y	Y	Y	Y	Y	Y	Y	Close to low coverage area		Y: GTTTGCGGT		Y	SNP	TRUE	HomRef	PASS	G/C	29	19	48	99	711,0,1150	NA	G/G	40	0	40	99	0,111,1665	NA	G/G	62	0	62	99	0,120,1800	NA	L7T7D8C	TP
NW_019091636.1	5063	N	NW_019091636.1:4963-5163	FAIL			7	L7T7D3	A	G	Y	Y	Y	N	N	Y	Y	High error area	Sibling heterozygous: AB out of bounds; close to low coverage area				SNP	TRUE	HomRef	PASS	A/G	28	13	41	99	462,0,1137	NA	A/A	37	0	37	99	0,102,1530	NA	A/A	111	0	111	99	0,120,1800	NA	L7T7D3	TP
NW_019091390.1	1804093	N	NW_019091390.1:1803993-1804193	FAIL			5	L5T5D81	A	G	Y	Y	N	Y	N	N	Y	High error area and close to low coverage region: AB out of bounds					SNP	TRUE	HomRef	PASS	A/G	22	10	32	99	354,0,894	NA	A/A	80	0	80	99	0,120,1800	NA	A/A	58	0	58	99	0,120,1800	NA	L5T5D81	TP
NW_019091520.1	631453	N	NW_019091520.1:631353-631553	FAIL			2	L2T2D81	A	T	Y	Y	Y	Y	N	Y	Y	High error rate in offspring. Genotypes do not align with parents for linked SNPS					SNP	TRUE	HomRef	PASS	A/T	23	12	35	99	507,0,1092	NA	A/A	57	0	57	99	0,120,1800	NA	A/A	67	0	67	99	0,120,1800	NA	L2T2D81	TP
NW_019091420.1	767297	N	NW_019091420.1:767197-767397	FAIL			2	L2T2D81	T	A	Y	Y	Y	Y	N	N	Y	Low frequency read indel within 10bp	Singleton read on sibling, lowest quality; AB out of bounds				SNP	TRUE	HomRef	PASS	T/A	16	12	28	99	213,0,489	NA	T/T	49	0	49	99	0,120,1800	NA	T/T	44	0	44	87	0,87,1305	NA	L2T2D81	TP
NW_019091453.1	601122	N	NW_019091453.1:601022-601222	FAIL	N: Trio 1,3	N: Trio 1,3	6	L6T6D81	G	C	Y	Y	Y	Y	N	Y	Y	Might be high error area in parents, difficult to tell; both parents have another alternative allele in low frequency and siblig has three alleles at this site					SNP	TRUE	HomRef	PASS	G/C	19	10	29	99	161,0,495	NA	G/G	34	0	36	99	0,108,1512	NA	G/G	31	0	31	93	0,93,942	NA	L6T6D81	TP
NW_019091608.1	348644	N	NW_019091608.1:348544-348744	FAIL	N: Trio4,6,7	N: Trio 4,6,7	5	L5T5D82	C	A	Y	Y	Y	Y	Y	Y	Y	Might be high error area in parents, difficult to tell.					SNP	TRUE	HomRef	PASS	C/A	18	10	28	99	163,0,446	NA	C/C	29	0	29	78	0,78,1170	NA	C/C	28	0	28	84	0,84,863	NA	L5T5D82	TP
NW_019091388.1	75905	N	NW_019091388.1:75805-76005	FAIL	N: Trio1,3,4,6	N: Trio 1,3,4,5	2	L2T2D3	T	C	Y	Y	Y	Y	N	Y	Y	Minor indel		Y: GGCTTGTAG			SNP	TRUE	HomRef	PASS	T/C	20	29	49	99	723,0,452	NA	T/T	53	0	53	99	0,120,1800	NA	T/T	27	0	27	81	0,81,685	NA	L2T2D3	TP
NW_019091380.1	51233	N	NW_019091380.1:51133-51333	FAIL			1	L1T1D91	C	G	N	Y	Y	N	N	Y	Y	Parent_alternative_allele	Sibling heterozygous				SNP	TRUE	HomRef	PASS	C/G	17	10	27	99	369,0,684	NA	C/C	35	0	35	84	0,84,1260	NA	C/C	43	0	43	99	0,114,1710	NA	L1T1D91	TP
NW_019091583.1	76598	N	NW_019091583.1:76498-76698	FAIL			1	L1T1D92	T	C	N	Y	Y	N	Y	Y	Y	Parent_alternative_allele	Sibling heterozygous				SNP	TRUE	HomRef	PASS	T/C	17	8	25	99	153,0,431	NA	T/T	69	0	69	99	0,120,1800	NA	T/T	50	0	50	99	0,120,1800	NA	L1T1D92	TP
NW_019091699.1	14460	N	NW_019091699.1:14360-14560	FAIL			1	L1T1D92	C	T	Y	N	Y	N	N	Y	Y	Parent_alternative_allele	Sibling heterozygous				SNP	TRUE	HomRef	PASS	C/T	18	9	27	99	310,0,625	NA	C/C	62	0	62	99	0,120,1800	NA	C/C	67	0	67	99	0,120,1800	NA	L1T1D92	TP
NW_019091362.1	9106528	N	NW_019091362.1:9106428-9106628	FAIL			2	L2T2D81	T	C	Y	N	Y	Y	N	N	Y	Parent_alternative_allele	Minor indel within 10bp				SNP	TRUE	HomRef	PASS	T/C	18	11	29	99	408,0,703	NA	T/T	52	0	52	99	0,120,1800	NA	T/T	32	0	32	90	0,90,1350	NA	L2T2D81	TP
NW_019091410.1	1605888	N	NW_019091410.1:1605788-1605988	FAIL			2	L2T2D81	T	A	Y	N	Y	Y	N	N	Y	Parent_alternative_allele	Sibling heterozygous; close to zero coverage area, many indels surrounding				SNP	TRUE	HomRef	PASS	T/A	13	7	20	99	214,0,525	NA	T/T	45	0	47	99	0,138,1975	NA	T/T	40	0	40	99	0,99,1485	NA	L2T2D81	TP
NW_019091418.1	1337997	N	NW_019091418.1:1337897-1338097	FAIL			2	L2T2D81	A	G	N	N	N	N	Y	Y	Y	Parent_alternative_allele	Sibling heterozygous; AB out of bounds				SNP	TRUE	HomRef	PASS	A/G	9	20	29	99	676,0,318	NA	A/A	69	0	69	99	0,120,1800	NA	A/A	56	0	56	99	0,120,1800	NA	L2T2D81	TP
NW_019091520.1	631459	N	NW_019091520.1:631359-631559	FAIL			2	L2T2D81	C	T	N	Y	Y	Y	N	Y	Y	Parent_alternative_allele	High error rate in offspring. Genotypes do not align with parents for linked SNPS				SNP	TRUE	HomRef	PASS	C/T	24	14	38	99	516,0,966	NA	C/C	53	0	53	99	0,120,1800	NA	C/C	68	0	68	99	0,120,1800	NA	L2T2D81	TP
NW_019091368.1	1519654	N	NW_019091368.1:1519554-1519754	FAIL			3	L3T3D81	C	A	N	Y	Y	Y	N	Y	Y	Parent_alternative_allele	Single allele in mother				SNP	TRUE	HomRef	PASS	C/A	26	24	50	99	614,0,663	NA	C/C	40	0	40	99	0,114,1710	NA	C/C	60	0	60	99	0,120,1800	NA	L3T3D81	TP
NW_019091485.1	544544	N	NW_019091485.1:544444-544644	FAIL			3	L3T3D81	A	G	N	Y	N	N	Y	Y	N	Parent_alternative_allele	Both offspring do not meet depth minimum				SNP	TRUE	HomRef	PASS	A/G	24	20	44	99	762,0,1032	NA	A/A	38	0	38	96	0,96,1440	NA	A/A	33	0	33	81	0,81,1215	NA	L3T3D81	TP
NW_019091375.1	3125037	N	NW_019091375.1:3124937-3125137	FAIL			3	L3T3D82	C	T	Y	N	N	N	N	Y	Y	Parent_alternative_allele	Close to low coverage area; AB out of bounds				SNP	TRUE	HomRef	PASS	C/T	18	9	27	99	199,0,631	NA	C/C	46	0	46	99	0,120,1800	NA	C/C	43	0	43	81	0,81,1215	NA	L3T3D82	TP
NW_019091676.1	2069	N	NW_019091676.1:1969-2169	FAIL			4	L4T4D82	G	C	Y	N	Y	Y	Y	Y	Y	Parent_alternative_allele	Single allele in father				SNP	TRUE	HomRef	PASS	G/C	32	27	59	99	972,0,1258	NA	G/G	48	0	48	99	0,120,1800	NA	G/G	42	0	42	99	0,114,1710	NA	L4T4D82	TP
NW_019091420.1	904810	N	NW_019091420.1:904710-904910	FAIL			4	L4T4D82	G	A	N	Y	Y	Y	N	Y	Y	Parent_alternative_allele					SNP	TRUE	HomRef	PASS	G/A	23	13	36	99	807,0,987	NA	G/G	45	0	45	99	0,120,1800	NA	G/G	46	0	46	99	0,120,1800	NA	L4T4D82	TP
NW_019091420.1	904819	N	NW_019091420.1:904719-904919	FAIL			4	L4T4D82	G	A	N	Y	Y	Y	N	Y	Y	Parent_alternative_allele					SNP	TRUE	HomRef	PASS	G/A	26	13	39	99	468,0,1053	NA	G/G	42	0	42	99	0,117,1755	NA	G/G	49	0	49	99	0,120,1800	NA	L4T4D82	TP
NW_019091573.1	4058	N	NW_019091573.1:3958-4158	FAIL			5	L5T5D82	G	A	N	Y	Y	N	Y	Y	Y	Parent_alternative_allele	Sibling heterozygous; Close to zero coverage area; AB out of bounds				SNP	TRUE	HomRef	PASS	G/A	17	13	30	99	567,0,732	NA	G/G	65	0	65	99	0,120,1800	NA	G/G	40	0	40	99	0,120,1250	NA	L5T5D82	TP
NW_019091782.1	9621	N	NW_019091782.1:9521-9721	FAIL			5	L5T5D82	T	A	N	Y	N	N	N	Y	Y	Parent_alternative_allele	Offspring and mother have three alleles; Sibling heterozygous				SNP	TRUE	HomRef	PASS	T/A	14	9	23	99	336,0,488	NA	T/T	28	0	28	84	0,84,726	NA	T/T	34	0	38	99	0,102,1079	NA	L5T5D82	TP
NW_019091399.1	885548	N	NW_019091399.1:885448-885648	FAIL			6	L6T6D81	G	T	N	Y	Y	N	N	Y	Y	Parent_alternative_allele	Sibling heterozygous				SNP	TRUE	HomRef	PASS	G/T	14	12	26	99	219,0,339	NA	G/G	42	0	42	99	0,120,1800	NA	G/G	24	0	24	72	0,72,669	NA	L6T6D81	TP
NW_019091576.1	37913	N	NW_019091576.1:37813-38013	FAIL			6	L6T6D81	T	G	N	Y	Y	N	N	Y	Y	Parent_alternative_allele	Sibling heterozygous: Low coverage boundary; High misalignment area				SNP	TRUE	HomRef	PASS	T/G	18	13	31	99	241,0,560	NA	T/T	41	0	41	99	0,111,1665	NA	T/T	32	0	32	90	0,90,1350	NA	L6T6D81	TP
NW_019091365.1	230066	N	NW_019091365.1:229966-230166	FAIL			6	L6T6D81	T	A	N	Y	N	N	N	N	Y	Parent_alternative_allele	Sibling heterozygous; AB out of bounds				SNP	TRUE	HomRef	PASS	T/A	16	8	24	98	98,0,316	NA	T/T	58	0	58	99	0,120,1800	NA	T/T	54	0	54	99	0,120,1800	NA	L6T6D81	TP
NW_019091375.1	732570	N	NW_019091375.1:732470-732670	FAIL			6	L6T6D81	T	G	N	Y	N	N	N	N	Y	Parent_alternative_allele	Sibling heterozygous; AB out of bounds				SNP	TRUE	HomRef	PASS	T/G	14	6	20	99	169,0,570	NA	T/T	66	0	66	99	0,120,1800	NA	T/T	27	0	27	78	0,78,1170	NA	L6T6D81	TP
NW_019091494.1	3101	N	NW_019091494.1:3001-3201	FAIL			6	L6T6D81	G	A	N	Y	Y	N	N	Y	Y	Parent_alternative_allele	Sibling heterozygous				SNP	TRUE	HomRef	PASS	G/A	24	13	37	99	468,0,1009	NA	G/G	66	0	66	99	0,120,1800	NA	G/G	34	0	34	87	0,87,1305	NA	L6T6D81	TP
NW_019091494.1	3109	N	NW_019091494.1:3009-3209	FAIL			6	L6T6D81	C	T	N	Y	Y	N	N	Y	Y	Parent_alternative_allele	Sibling heterozygous				SNP	TRUE	HomRef	PASS	C/T	25	13	38	99	471,0,970	NA	C/C	68	0	68	99	0,120,1800	NA	C/C	33	0	33	87	0,87,1305	NA	L6T6D81	TP
NW_019091737.1	90762	N	NW_019091737.1:90662-90862	FAIL			6	L6T6D82	C	A	N	Y	Y	N	Y	Y	Y	Parent_alternative_allele	Sibling heterozygous				SNP	TRUE	HomRef	PASS	C/A	63	31	94	99	1103,0,3182	NA	C/C	99	0	99	99	0,120,1800	NA	C/C	52	0	52	99	0,120,1800	NA	L6T6D82	TP
NW_019091861.1	19316	N	NW_019091861.1:19216-19416	FAIL			3	L3T3D82	T	C	Y	Y	Y	N	N	Y	Y	Parent_alternative_allele; AB out of bounds					SNP	TRUE	HomRef	PASS	T/C	16	7	23	99	104,0,378	NA	T/T	53	0	53	99	0,120,1800	NA	T/T	43	0	43	99	0,111,1665	NA	L3T3D82	TP
NW_019091365.1	106028	N	NW_019091365.1:105928-106128	FAIL			6	L6T6D81	A	G	N	Y	Y	N	Y	Y	Y	Parent_alternative_allele: SNP Cluster	Sibling heterozygous: Mom has alternative alleles based on linked SNPS, however the focal SNP doesn't have coverage of the alternative allele				SNP	TRUE	HomRef	PASS	A/G	25	19	44	99	760,0,1071	NA	A/A	56	0	56	99	0,120,1800	NA	A/A	30	0	30	84	0,84,1260	NA	L6T6D81	TP
NW_019091365.1	106030	N	NW_019091365.1:105930-106130	FAIL			6	L6T6D81	A	G	N	Y	Y	N	Y	Y	Y	Parent_alternative_allele: SNP Cluster	Sibling heterozygous: Mom has alternative alleles based on linked SNPS, however the focal SNP doesn't have coverage of the alternative allele				SNP	TRUE	HomRef	PASS	A/G	27	19	46	99	759,0,1074	NA	A/A	57	0	57	99	0,120,1800	NA	A/A	30	0	30	87	0,87,1305	NA	L6T6D81	TP
NW_019091365.1	106031	N	NW_019091365.1:105931-106131	FAIL			6	L6T6D81	G	T	N	Y	Y	N	Y	Y	Y	Parent_alternative_allele: SNP Cluster	Sibling heterozygous: Mom has alternative alleles based on linked SNPS, however the focal SNP doesn't have coverage of the alternative allele				SNP	TRUE	HomRef	PASS	G/T	27	19	46	99	756,0,1116	NA	G/G	58	0	58	99	0,120,1800	NA	G/G	30	0	30	87	0,87,1305	NA	L6T6D81	TP
NW_019091365.1	106040	N	NW_019091365.1:105940-106140	FAIL			6	L6T6D81	A	G	N	Y	Y	N	Y	Y	Y	Parent_alternative_allele: SNP Cluster	Sibling heterozygous: Mom has alternative alleles based on linked SNPS, however the focal SNP doesn't have coverage of the alternative allele				SNP	TRUE	HomRef	PASS	A/G	24	19	43	99	762,0,1032	NA	A/A	57	0	57	99	0,120,1800	NA	A/A	30	0	30	90	0,90,810	NA	L6T6D81	TP
NW_019091361.1	888954	N	NW_019091361.1:888854-889054	FAIL	Y	Y	1	L1T1D92	C	T	Y	Y	Y	Y	N	Y	Y	Polmorphic in popset		Y:AGAACGAAA	N	Y	SNP	TRUE	HomRef	PASS	C/T	29	14	43	99	319,0,707	NA	C/C	75	0	75	99	0,120,1800	NA	C/C	68	0	68	99	0,120,1800	NA	L1T1D92	TP
NW_019091366.1	208367	N	NW_019091366.1:208267-208467	FAIL	Y	Y	5	L5T5D81	T	A	Y	Y	Y	N	Y	Y	Y	Polmorphic in popset	Sibling heterozygous	N	N	Y	SNP	TRUE	HomRef	PASS	T/A	32	29	61	99	688,0,669	NA	T/T	36	0	36	99	0,99,1485	NA	T/T	34	0	34	93	0,93,1395	NA	L5T5D81	TP
NW_019091366.1	208367	N	NW_019091366.1:208267-208467	FAIL	Y	Y	5	L5T5D82	T	A	Y	Y	Y	N	Y	Y	Y	Polmorphic in popset	Sibling heterozygous	N	N	Y	SNP	TRUE	HomRef	PASS	T/A	19	18	37	99	403,0,383	NA	T/T	36	0	36	99	0,99,1485	NA	T/T	34	0	34	93	0,93,1395	NA	L5T5D82	TP
NW_019091368.1	1269470	N	NW_019091368.1:1269370-1269570	FAIL			5	L5T5D82	G	A	Y	Y	Y	Y	Y	Y	Y	Polmorphic in popset		N		Y	SNP	TRUE	HomRef	PASS	G/A	15	25	40	99	984,0,548	NA	G/G	53	0	53	99	0,120,1800	NA	G/G	26	0	26	75	0,75,1125	NA	L5T5D82	TP
NW_019091362.1	783044	N	NW_019091362.1:782944-783144	FAIL			3	L3T3D82	G	T	Y	Y	Y	N	Y	Y	Y	Sibling does not meet depth criteria and shares mutation; high error region with more than 2 alleles based on linked SNPS at some sites	Close to zero coverage area				SNP	TRUE	HomRef	PASS	G/T	15	8	23	99	169,0,606	NA	G/G	37	0	37	99	0,108,1620	NA	G/G	42	0	42	99	0,120,1800	NA	L3T3D82	TP
NW_019091395.1	639261	N	NW_019091395.1:639161-639361	FAIL			1	L1T1D92	C	T	Y	Y	Y	N	Y	Y	Y	Sibling does not meet depth criteria and shares mutation; offspring AB out of bounds; high error region with more than 2 alleles at many sites				N	SNP	TRUE	HomRef	PASS	C/T	18	8	26	99	279,0,774	NA	C/C	37	0	37	99	0,99,1485	NA	C/C	33	0	33	87	0,87,1305	NA	L1T1D92	TP
NW_019091369.1	1221255	N	NW_019091369.1:1221155-1221355	FAIL	N: Trio 3,5	N: Trio 3 both larvae	1	L1T1D91	A	T	Y	Y	Y	N	Y	Y	Y	True_shared_mutation?				Y	SNP	TRUE	HomRef	PASS	A/T	40	25	65	99	506,0,1010	NA	A/A	47	0	47	99	0,114,1710	NA	A/A	36	0	36	87	0,87,1305	NA	L1T1D91	TP
NW_019091369.1	1221255	N	NW_019091369.1:1221155-1221355	FAIL	N: Trio 3 and 5	N: Trio 3 both larvae	1	L1T1D92	A	T	Y	Y	Y	Y	N	N	Y	True_shared_mutation?	indels minor in father	N		Y	SNP	TRUE	HomRef	PASS	A/T	31	25	56	99	559,0,749	NA	A/A	47	0	47	99	0,114,1710	NA	A/A	36	0	36	87	0,87,1305	NA	L1T1D92	TP
NW_019091526.1	1120035	N	NW_019091526.1:1119935-1120135	FAIL	N: Trio1,3,5,6,7	N: Trio1,3,5,6,7	4	L4T4D82	C	A	Y	Y	Y	Y	Y	Y	Y	True_shared_mutation?	Sibling heterozygous; AB out of bounds; Close to zero coverage area for offspring	N		Y	SNP	TRUE	HomRef	PASS	C/A	14	10	24	99	378,0,558	NA	C/C	56	0	56	99	0,120,1800	NA	C/C	30	0	30	90	0,90,810	NA	L4T4D82	TP
NW_019091373.1	895669	N	NW_019091373.1:895569-895769	FAIL	N: Trio 3,7	N: Trio 3,7	5	L5T5D81	T	C	Y	Y	Y	N	Y	Y	Y	True_shared_mutation?	Sibling heterozygous	N		Y	SNP	TRUE	HomRef	PASS	T/C	27	14	41	99	501,0,1160	NA	T/T	77	0	77	99	0,120,1800	NA	T/T	28	0	28	72	0,72,1080	NA	L5T5D81	TP
NW_019091605.1	300518	N	NW_019091605.1:300418-300618	FAIL			5	L5T5D82	G	A	Y	N	Y	N	N	N	Y	True_shared_mutation?	Sibling heterozygous				SNP	TRUE	HomRef	PASS	G/A	22	10	32	99	185,0,482	NA	G/G	28	0	28	72	0,72,1080	NA	G/G	32	0	32	93	0,93,1395	NA	L5T5D82	TP
NW_019091404.1	1115932	N	NW_019091404.1:1115832-1116032	FAIL	N: Trio2 true hetero	N: Trio2 true hetero	6	L6T6D82	A	T	Y	Y	Y	N	N	Y	Y	True_shared_mutation?	Sibling heterozygous	N		Y	SNP	TRUE	HomRef	PASS	A/T	27	20	47	99	455,0,724	NA	A/A	75	0	75	99	0,120,1800	NA	A/A	30	0	30	81	0,81,1215	NA	L6T6D82	TP
NW_019091385.1	1180478	N	NW_019091385.1:1180378-1180578	FAIL			6	L6T6D81	C	T	Y	Y	Y	N	Y	Y	Y	Zero coverage area within 10bp	Sibling heterozygous; AB out of bounds				SNP	TRUE	HomRef	PASS	C/T	34	17	51	99	318,0,1017	NA	C/C	66	0	66	99	0,120,1800	NA	C/C	50	0	50	99	0,120,1800	NA	L6T6D81	TP
NW_019091425.1	442061	N	NW_019091425.1:441961-442161	FAIL	N: Trio 2,3,4,6,7	N:Trio2,4,7	1	L1T1D91	C	T	Y	Y	Y	Y	Y	N	Y			N			SNP	TRUE	HomRef	PASS	C/T	18	8	26	99	271,0,732	NA	C/C	59	0	59	99	0,120,1800	NA	C/C	51	0	51	99	0,120,1800	NA	L1T1D91	TP
NW_019091401.1	77706	N	NW_019091401.1:77606-77806	FAIL	N: 2 reads present in Female trio2	N: Single read Trio2	1	L1T1D91	C	T	Y	Y	Y	Y	Y	Y	Y			Y: ATCCCGCCT		Y	SNP	TRUE	HomRef	PASS	C/T	36	24	60	99	550,0,808	NA	C/C	80	0	80	99	0,120,1800	NA	C/C	54	0	54	99	0,120,1800	NA	L1T1D91	TP
NW_019091498.1	38348	N	NW_019091498.1:38248-38448	FAIL	Y: Indel at this SNP in Trio 4 and 5	N: Single read Trio3	1	L1T1D91	C	T	Y	Y	Y	Y	Y	Y	Y			N		Y	SNP	TRUE	HomRef	PASS	C/T	28	26	54	99	585,0,667	NA	C/C	75	0	75	99	0,120,1800	NA	C/C	57	0	57	99	0,120,1800	NA	L1T1D91	TP
NW_019091429.1	560007	N	NW_019091429.1:559907-560107	FAIL			2	L2T2D3	C	T	Y	Y	Y	Y	Y	Y	Y		Polymorphic in popset				SNP	TRUE	HomRef	PASS	C/T	25	20	45	99	484,0,959	NA	C/C	72	0	72	99	0,120,1800	NA	C/C	60	0	60	99	0,120,1800	NA	L2T2D3	TP
NW_019091466.1	503304	N	NW_019091466.1:503204-503404	FAIL			2	L2T2D3	G	A	Y	Y	Y	Y	Y	Y	Y		Polymorphic in popset				SNP	TRUE	HomRef	PASS	G/A	27	23	50	99	538,0,1065	NA	G/G	59	0	59	99	0,120,1800	NA	G/G	42	0	42	99	0,108,1620	NA	L2T2D3	TP
NW_019091362.1	9106534	N	NW_019091362.1:9106434-9106634	FAIL	N: Trio1,3,4,5,6,7	N: Trio1,3,6,7	2	L2T2D81	T	G	Y	Y	Y	Y	N	N	Y		Minor indel within 10bp				SNP	TRUE	HomRef	PASS	T/G	17	11	28	99	453,0,678	NA	T/T	60	0	60	99	0,120,1800	NA	T/T	31	0	31	81	0,81,1215	NA	L2T2D81	TP
NW_019091471.1	500134	N	NW_019091471.1:500034-500234	FAIL	N: Trio1,3,4,7	N: Trio1,3,7	2	L2T2D81	A	T	Y	Y	Y	Y	N	Y	Y		Indel at 11 bp away	N		Y	SNP	TRUE	HomRef	PASS	A/T	23	25	48	99	925,0,888	NA	A/A	51	0	51	99	0,120,1800	NA	A/A	30	0	30	90	0,90,810	NA	L2T2D81	TP
NW_019091522.1	341121	N	NW_019091522.1:341021-341221	FAIL	N: Single read in Trio5,6	N: Single read Trio 7, likely sq error, binucleotide substitution	2	L2T2D81	C	A	Y	Y	Y	Y	Y	Y	Y			N		Y	SNP	TRUE	HomRef	PASS	C/A	11	12	23	99	426,0,557	NA	C/C	64	0	64	99	0,120,1800	NA	C/C	49	0	49	99	0,120,1800	NA	L2T2D81	TP
NW_019091487.1	245358	N	NW_019091487.1:245258-245458	FAIL			3	L3T3D81	T	C	Y	Y	Y	Y	Y	Y	Y		Polmorphic in popset				SNP	TRUE	HomRef	PASS	T/C	38	25	63	99	616,0,1491	NA	T/T	53	0	53	99	0,120,1800	NA	T/T	48	0	48	99	0,120,1800	NA	L3T3D81	TP
NW_019091571.1	113404	N	NW_019091571.1:113304-113504	FAIL	N: Single read in Trio 1 female	Y	3	L3T3D82	T	C	Y	Y	Y	Y	Y	Y	Y			N		Y	SNP	TRUE	HomRef	PASS	T/C	17	30	47	99	671,0,365	NA	T/T	63	0	63	99	0,120,1800	NA	T/T	54	0	54	99	0,120,1800	NA	L3T3D82	TP
NW_019091506.1	686293	N	NW_019091506.1:686193-686393	FAIL	N: Trio5,7	N: Trio 5 true hetero	3	L3T3D82	G	A	Y	Y	Y	Y	Y	Y	Y		Polymorphic	Y: CGACGTGTC		Y	SNP	TRUE	HomRef	PASS	G/A	26	21	47	99	430,0,536	NA	G/G	53	0	53	99	0,120,1800	NA	G/G	41	0	41	99	0,111,1665	NA	L3T3D82	TP
NW_019091388.1	1543450	N	NW_019091388.1:1543350-1543550	FAIL	N: Single read in Trio 3 female	Y	4	L4T4D81	G	A	Y	Y	Y	Y	Y	Y	Y			N		Y	SNP	TRUE	HomRef	PASS	G/A	40	21	61	99	456,0,1044	NA	G/G	52	0	52	99	0,120,1800	NA	G/G	55	0	55	99	0,120,1800	NA	L4T4D81	TP
NW_019091459.1	1214011	N	NW_019091459.1:1213911-1214111	FAIL	N: Trio1,2,5,6,7	N: Trio 1,2,5,6,7	4	L4T4D81	A	C	Y	Y	Y	Y	Y	Y	Y			N		Y	SNP	TRUE	HomRef	PASS	A/C	35	41	76	99	1070,0,929	NA	A/A	83	0	83	99	0,120,1800	NA	A/A	38	0	38	99	0,114,1008	NA	L4T4D81	TP
NW_019091385.1	2201442	N	NW_019091385.1:2201342-2201542	FAIL	Y	N: Single read Trio7	4	L4T4D82	A	G	Y	Y	Y	Y	Y	Y	Y			N		Y	SNP	TRUE	HomRef	PASS	A/G	23	23	46	99	584,0,482	NA	A/A	72	0	72	99	0,120,1800	NA	A/A	76	0	76	99	0,120,1800	NA	L4T4D82	TP
NW_019091391.1	1451001	N	NW_019091391.1:1450901-1451101	FAIL	N: Single read Trio 1 female	N: Single read in Trio 7	5	L5T5D81	T	A	Y	Y	Y	Y	Y	Y	Y			N		Y	SNP	TRUE	HomRef	PASS	T/A	36	22	58	99	473,0,906	NA	T/T	44	0	44	99	0,120,1800	NA	T/T	44	0	44	99	0,120,1800	NA	L5T5D81	TP
NW_019091629.1	5716	Y	NW_019091629.1:5616-5816	FAIL	N: Single read Trio 4	Y	5	L5T5D82	A	T	Y	Y	Y	Y	Y	Y	Y			N	N	Y	SNP	TRUE	HomRef	PASS	A/T	26	16	42	99	372,0,710	NA	A/A	52	0	52	99	0,120,1800	NA	A/A	40	0	40	99	0,111,1665	NA	L5T5D82	TP
NW_019091530.1	453517	N	NW_019091530.1:453417-453617	FAIL	N: Single read in Trio 7 female	Y	5	L5T5D82	T	G	Y	Y	Y	Y	Y	Y	Y			N		Y	SNP	TRUE	HomRef	PASS	T/G	28	13	41	99	216,0,674	NA	T/T	58	0	58	99	0,120,1800	NA	T/T	38	0	38	99	0,105,1575	NA	L5T5D82	TP
NW_019091394.1	747307	N	NW_019091394.1:747207-747407	FAIL	N: single read Trio1	N: Single allele Trio3	5	L5T5D82	A	G	Y	Y	Y	Y	Y	Y	Y			N		Y	SNP	TRUE	HomRef	PASS	A/G	29	22	51	99	493,0,713	NA	A/A	60	0	60	99	0,120,1800	NA	A/A	44	0	44	99	0,120,1800	NA	L5T5D82	TP
NW_019091404.1	619923	N	NW_019091404.1:619823-620023	FAIL	N: Trio1,3,4,6	N: Trio1,3,4	5	L5T5D82	C	A	Y	Y	Y	Y	Y	Y	Y			N		Y	SNP	TRUE	HomRef	PASS	C/A	16	15	31	99	408,0,524	NA	C/C	58	0	58	99	0,120,1800	NA	C/C	41	0	41	99	0,108,1620	NA	L5T5D82	TP
NW_019091902.1	343	N	NW_019091902.1:243-443	FAIL	N: Trio1 true hetero	Y	5	L5T5D82	C	A	Y	Y	Y	Y	N	Y	Y			Y: GTCTCGCCG		Y	SNP	TRUE	HomRef	PASS	C/A	13	17	30	99	672,0,533	NA	C/C	41	0	41	99	0,120,1800	NA	C/C	32	0	32	96	0,96,872	NA	L5T5D82	TP
NW_019091902.1	344	N	NW_019091902.1:244-444	FAIL	N: Trio1 true hetero	Y	5	L5T5D82	G	T	Y	Y	Y	Y	N	Y	Y			Y: TCTCGCCGT		Y	SNP	TRUE	HomRef	PASS	G/T	14	17	31	99	672,0,533	NA	G/G	41	0	41	99	0,117,1755	NA	G/G	32	0	32	96	0,96,884	NA	L5T5D82	TP
NW_019091404.1	1115932	N	NW_019091404.1:1115832-1116032	FAIL	N: Trio2 true hetero	N: Trio 2 true hetero	6	L6T6D81	A	T	Y	Y	Y	Y	N	Y	Y			N		Y	SNP	TRUE	HomRef	PASS	A/T	20	23	43	99	525,0,434	NA	A/A	75	0	75	99	0,120,1800	NA	A/A	30	0	30	81	0,81,1215	NA	L6T6D81	TP
NW_019091521.1	476544	N	NW_019091521.1:476444-476644	FAIL	N: Single read Trio2	Y	6	L6T6D81	A	C	Y	Y	Y	Y	N	Y	Y			N			SNP	TRUE	HomRef	PASS	A/C	18	13	31	99	279,0,386	NA	A/A	57	0	57	99	0,120,1800	NA	A/A	43	0	43	87	0,87,1305	NA	L6T6D81	TP
NW_019091622.1	265760	N	NW_019091622.1:265660-265860	FAIL			6	L6T6D81	G	A	Y	Y	N	N	Y	Y	Y		Sibling heterozygous: AB out of bounds; close to low coverage area				SNP	TRUE	HomRef	PASS	G/A	19	10	29	99	322,0,538	NA	G/G	59	0	59	99	0,120,1800	NA	G/G	41	0	41	99	0,105,1575	NA	L6T6D81	TP
NW_019091357.1	166009	N	NW_019091357.1:165909-166109	FAIL	Y	N: Single allele Trio4	7	L7T7D3	A	G	Y	Y	Y	Y	Y	Y	Y			N		Y	SNP	TRUE	HomRef	PASS	A/G	38	44	82	99	1026,0,939	NA	A/A	78	0	78	99	0,120,1800	NA	A/A	80	0	80	99	0,120,1800	NA	L7T7D3	TP
NW_019091394.1	93194	N	NW_019091394.1:93094-93294	FAIL	N: Single read in Trio1 M and F	Y	7	L7T7D3	A	T	Y	Y	Y	Y	Y	Y	Y			N		Y	SNP	TRUE	HomRef	PASS	A/T	21	31	54	99	838,0,516	NA	A/A	52	0	52	99	0,120,1800	NA	A/A	94	0	94	99	0,120,1800	NA	L7T7D3	TP
NW_019091398.1	571972	N	NW_019091398.1:571872-572072	FAIL	Y	N: Single read in Trio1,2	7	L7T7D3	A	T	Y	Y	Y	Y	Y	Y	Y		Sibling single read of alternative allele different from DNM	N		Y	SNP	TRUE	HomRef	PASS	A/T	29	38	67	99	1481,0,1186	NA	A/A	57	0	57	99	0,120,1800	NA	A/A	79	0	79	99	0,120,1800	NA	L7T7D3	TP
NW_019091448.1	906458	N	NW_019091448.1:906358-906558	FAIL	Y	N: Single read Trio2	7	L7T7D8C	A	G	Y	Y	Y	Y	Y	Y	Y			N		Y	SNP	TRUE	HomRef	PASS	A/G	37	28	65	99	634,0,855	NA	A/A	73	0	73	99	0,120,1800	NA	A/A	86	0	86	99	0,120,1800	NA	L7T7D8C	TP
NW_019091579.1	247277	N	NW_019091579.1:247177-247377	FAIL	N: Trio1,2,4	N: Trio1,4	7	L7T7D8C	T	C	Y	Y	Y	Y	Y	Y	Y			N		Y	SNP	TRUE	HomRef	PASS	T/C	24	21	45	99	469,0,942	NA	T/T	58	0	58	99	0,120,1800	NA	T/T	68	0	68	99	0,120,1800	NA	L7T7D8C	TP
[truncated: 1 more columns]
