# Supplementary material for: High germline mutation rates, but not extreme population outbreaks, influence genetic diversity in a keystone coral predator
Source: PLoS Genet. 2024 Feb 12;20(2):e1011129. doi: 10.1371/journal.pgen.1011129 (PMC10861045; doi:10.1371/journal.pgen.1011129)
Supplement: S7 Table — (XLSX) [file pgen.1011129.s008.xlsx]

## Sheet: Table S7 DNM_n63_PASS
Table S7. Summary of 63 DNM candidates passing manual validation criteria, including parent-of-origin (pooha) mutational type and annotation information
CHROM_POS	CHROM	POS	Site_100bp	TRIO_parents	sample_name	REF	ALT	Manual_VALIDATION_final	CpG_final	TYPE	denovo	typedenovo	FILTER	offspring.GT	offspring.AD.ref	offspring.AD.alt	offspring.DP	offspring.GQ	offspring.PL	offspring.SAC	father.GT	father.AD.ref	father.AD.alt	father.DP	father.GQ	father.PL	father.SAC	mother.GT	mother.AD.ref	mother.AD.alt	mother.DP	mother.GQ	mother.PL	mother.SAC	samples_names	string_fp	AB	child	ParentOfOrigin	method	PoO_qual	variant_type	n_informative_reads	n_informative_vars	n_likely_somatic_reads	n_conflicting_reads	Annotation	Putative_impact	mut_type
NW_019091535.1:2676	NW_019091535.1	2676	NW_019091535.1:2576-2776	3	L3T3D81	A	G	PASS	N	SNP	TRUE	HomRef	PASS	A/G	29	19	48	99	442,0,692	NA	A/A	68	0	68	99	0,120,1800	NA	A/A	67	0	67	99	0,120,1800	NA	L3T3D81	TP	0.395833	Trio3-L3T3D81	M	phased	123	ref_denovo	12	1	5	1	intron_variant	MODIFIER	transition
NW_019091881.1:5256	NW_019091881.1	5256	NW_019091881.1:5156-5356	7	L7T7D3	T	C	PASS	N	SNP	TRUE	HomRef	PASS	T/C	31	23	54	99	570,0,758	NA	T/T	88	0	88	99	0,120,1800	NA	T/T	51	0	51	99	0,120,1800	NA	L7T7D3	TP	0.425926	Trio7-L7T7D3	P	phased	1000	ref_denovo	265	31	1	13	intergenic_region	MODIFIER	transition
NW_019091616.1:7931	NW_019091616.1	7931	NW_019091616.1:7831-8031	1	L1T1D91	C	T	PASS	N	SNP	TRUE	HomRef	PASS	C/T	25	17	42	99	413,0,907	NA	C/C	77	0	77	99	0,120,1800	NA	C/C	58	0	58	99	0,120,1800	NA	L1T1D91	TP	0.404762	Trio1-L1T1D91	M	phased	1000	ref_denovo	138	14	0	6	5_prime_UTR_variant	MODIFIER	transition
NW_019091562.1:10597	NW_019091562.1	10597	NW_019091562.1:10497-10697	6	L6T6D81	G	A	PASS	N	SNP	TRUE	HomRef	PASS	G/A	17	13	30	99	271,0,382	NA	G/G	68	0	68	99	0,120,1800	NA	G/G	30	0	30	81	0,81,1215	NA	L6T6D81	TP	0.433333	Trio6-L6T6D81	U	unassigned	0	ref_denovo	0	0	0	0	intron_variant	MODIFIER	transition
NW_019091562.1:10597	NW_019091562.1	10597	NW_019091562.1:10497-10697	6	L6T6D82	G	A	PASS	N	SNP	TRUE	HomRef	PASS	G/A	37	38	75	99	919,0,877	NA	G/G	68	0	68	99	0,120,1800	NA	G/G	30	0	30	81	0,81,1215	NA	L6T6D82	TP	0.506667	Trio6-L6T6D82	U	unassigned	0	ref_denovo	0	0	0	0	intron_variant	MODIFIER	transition
NW_019091438.1:18050	NW_019091438.1	18050	NW_019091438.1:17950-18150	7	L7T7D8C	A	G	PASS	N	SNP	TRUE	HomRef	PASS	A/G	54	24	78	99	462,0,1396	NA	A/A	59	0	59	99	0,120,1800	NA	A/A	99	0	99	99	0,120,1800	NA	L7T7D8C	TP	0.307692	Trio7-L7T7D8C	P	phased	123	ref_denovo	38	1	1	0	missense_variant	MODERATE	transition
NW_019091395.1:20677	NW_019091395.1	20677	NW_019091395.1:20577-20777	7	L7T7D8C	A	G	PASS	N	SNP	TRUE	HomRef	PASS	A/G	38	30	68	99	606,0,981	NA	A/A	57	0	57	99	0,120,1800	NA	A/A	55	0	55	99	0,120,1800	NA	L7T7D8C	TP	0.441176	Trio7-L7T7D8C	M	phased	183	ref_denovo	11	2	0	1	upstream_gene_variant	MODIFIER	transition
NW_019091395.1:20677	NW_019091395.1	20677	NW_019091395.1:20577-20777	7	L7T7D3	A	G	PASS	N	SNP	TRUE	HomRef	PASS	A/G	14	26	40	99	755,0,509	NA	A/A	57	0	57	99	0,120,1800	NA	A/A	55	0	55	99	0,120,1800	NA	L7T7D3	TP	0.65	Trio7-L7T7D3	M	phased	366	ref_denovo	36	3	0	3	upstream_gene_variant	MODIFIER	transition
NW_019091429.1:45370	NW_019091429.1	45370	NW_019091429.1:45270-45470	5	L5T5D81	G	A	PASS	N	SNP	TRUE	HomRef	PASS	G/A	26	20	46	99	443,0,642	NA	G/G	43	0	43	99	0,117,1755	NA	G/G	44	0	44	99	0,117,1755	NA	L5T5D81	TP	0.434783	Trio5-L5T5D81	P	phased	1000	ref_denovo	44	5	0	3	intron_variant	MODIFIER	transition
NW_019091716.1:74181	NW_019091716.1	74181	NW_019091716.1:74081-74281	4	L4T4D82	G	A	PASS	N	SNP	TRUE	HomRef	PASS	G/A	11	14	25	99	373,0,282	NA	G/G	58	0	58	99	0,120,1800	NA	G/G	65	0	65	99	0,120,1800	NA	L4T4D82	TP	0.56	Trio4-L4T4D82	M	phased	363	ref_denovo	9	2	0	0	intron_variant	MODIFIER	transition
NW_019091439.1:77670	NW_019091439.1	77670	NW_019091439.1:77570-77770	4	L4T4D82	A	T	PASS	N	SNP	TRUE	HomRef	PASS	A/T	19	16	35	99	359,0,552	NA	A/A	75	0	75	99	0,120,1800	NA	A/A	54	0	54	99	0,120,1800	NA	L4T4D82	TP	0.457143	Trio4-L4T4D82	M	phased	59	ref_denovo	1	1	0	0	synonymous_variant	LOW	transversion
NW_019091390.1:79701	NW_019091390.1	79701	NW_019091390.1:79601-79801	3	L3T3D81	T	G	PASS	N	SNP	TRUE	HomRef	PASS	T/G	24	19	43	99	747,0,948	NA	T/T	76	0	76	99	0,120,1800	NA	T/T	85	0	85	99	0,120,1800	NA	L3T3D81	TP	0.44186	Trio3-L3T3D81	M	phased	998	ref_denovo	88	9	0	4	downstream_gene_variant	MODIFIER	transversion
NW_019091390.1:79701	NW_019091390.1	79701	NW_019091390.1:79601-79801	3	L3T3D82	T	G	PASS	N	SNP	TRUE	HomRef	PASS	T/G	23	16	39	99	642,0,949	NA	T/T	76	0	76	99	0,120,1800	NA	T/T	85	0	85	99	0,120,1800	NA	L3T3D82	TP	0.410256	Trio3-L3T3D82	M	phased	369	ref_denovo	61	3	0	0	downstream_gene_variant	MODIFIER	transversion
NW_019091701.1:81358	NW_019091701.1	81358	NW_019091701.1:81258-81458	7	L7T7D3	A	G	PASS	N	SNP	TRUE	HomRef	PASS	A/G	31	29	60	99	816,0,795	NA	A/A	59	0	59	99	0,120,1800	NA	A/A	74	0	74	99	0,120,1800	NA	L7T7D3	TP	0.483333	Trio7-L7T7D3	M	phased	296	ref_denovo	5	3	0	0	synonymous_variant	LOW	transition
NW_019091701.1:81358	NW_019091701.1	81358	NW_019091701.1:81258-81458	7	L7T7D8C	A	G	PASS	N	SNP	TRUE	HomRef	PASS	A/G	35	23	58	99	514,0,845	NA	A/A	59	0	59	99	0,120,1800	NA	A/A	74	0	74	99	0,120,1800	NA	L7T7D8C	TP	0.396552	Trio7-L7T7D8C	M	phased	118	ref_denovo	2	1	0	0	synonymous_variant	LOW	transition
NW_019091587.1:84225	NW_019091587.1	84225	NW_019091587.1:84125-84325	5	L5T5D81	C	T	PASS	Y	SNP	TRUE	HomRef	PASS	C/T	22	34	56	99	911,0,478	NA	C/C	58	0	58	99	0,120,1800	NA	C/C	33	0	33	87	0,87,1305	NA	L5T5D81	TP	0.607143	Trio5-L5T5D81	P	phased	1000	ref_denovo	9	4	0	1	intron_variant	MODIFIER	transition
NW_019091651.1:87571	NW_019091651.1	87571	NW_019091651.1:87471-87671	1	L1T1D91	A	C	PASS	N	SNP	TRUE	HomRef	PASS	A/C	25	13	38	99	327,0,640	NA	A/A	45	0	45	99	0,120,1800	NA	A/A	43	0	43	96	0,96,1440	NA	L1T1D91	TP	0.342105	Trio1-L1T1D91	P	phased	1000	ref_denovo	40	4	0	0	intron_variant	MODIFIER	transversion
NW_019091651.1:87571	NW_019091651.1	87571	NW_019091651.1:87471-87671	1	L1T1D92	A	C	PASS	N	SNP	TRUE	HomRef	PASS	A/C	27	21	48	99	426,0,638	NA	A/A	45	0	45	99	0,120,1800	NA	A/A	43	0	43	96	0,96,1440	NA	L1T1D92	TP	0.4375	Trio1-L1T1D92	P	phased	1000	ref_denovo	34	4	0	0	intron_variant	MODIFIER	transversion
NW_019091675.1:89880	NW_019091675.1	89880	NW_019091675.1:89780-89980	3	L3T3D81	T	C	PASS	N	SNP	TRUE	HomRef	PASS	T/C	29	23	52	99	634,0,817	NA	T/T	31	0	31	90	0,90,1350	NA	T/T	29	0	29	81	0,81,1215	NA	L3T3D81	TP	0.442308	Trio3-L3T3D81	P	phased	1000	ref_denovo	46	9	0	2	3_prime_UTR_variant	MODIFIER	transition
NW_019091670.1:113173	NW_019091670.1	113173	NW_019091670.1:113073-113273	5	L5T5D82	G	C	PASS	N	SNP	TRUE	HomRef	PASS	G/C	14	19	33	99	750,0,590	NA	G/G	37	0	37	99	0,102,1530	NA	G/G	44	0	44	99	0,120,1800	NA	L5T5D82	TP	0.575758	Trio5-L5T5D82	M	phased	363	ref_denovo	40	3	0	1	downstream_gene_variant	MODIFIER	transversion
NW_019091592.1:125252	NW_019091592.1	125252	NW_019091592.1:125152-125352	1	L1T1D91	G	A	PASS	Y	SNP	TRUE	HomRef	PASS	G/A	21	20	41	99	406,0,526	NA	G/G	67	0	67	99	0,120,1800	NA	G/G	58	0	58	99	0,120,1800	NA	L1T1D91	TP	0.487805	Trio1-L1T1D91	P	phased	1000	ref_denovo	18	5	0	1	intron_variant	MODIFIER	transition
NW_019091570.1:154364	NW_019091570.1	154364	NW_019091570.1:154264-154464	6	L6T6D81	T	G	PASS	N	SNP	TRUE	HomRef	PASS	T/G	22	15	37	99	307,0,566	NA	T/T	46	0	46	99	0,120,1800	NA	T/T	39	0	39	99	0,117,1062	NA	L6T6D81	TP	0.405405	Trio6-L6T6D81	U	unassigned	0	ref_denovo	0	0	0	0	downstream_gene_variant	MODIFIER	transversion
NW_019091570.1:154364	NW_019091570.1	154364	NW_019091570.1:154264-154464	6	L6T6D82	T	G	PASS	N	SNP	TRUE	HomRef	PASS	T/G	25	31	56	99	882,0,749	NA	T/T	46	0	46	99	0,120,1800	NA	T/T	39	0	39	99	0,117,1062	NA	L6T6D82	TP	0.553571	Trio6-L6T6D82	U	unassigned	0	ref_denovo	0	0	0	0	downstream_gene_variant	MODIFIER	transversion
NW_019091720.1:162824	NW_019091720.1	162824	NW_019091720.1:162724-162924	4	L4T4D82	G	A	PASS	N	SNP	TRUE	HomRef	PASS	G/A	25	22	47	99	788,0,1286	NA	G/G	77	0	77	99	0,120,1800	NA	G/G	53	0	53	99	0,120,1800	NA	L4T4D82	TP	0.468085	Trio4-L4T4D82	P	phased	1000	ref_denovo	39	4	0	0	intron_variant	MODIFIER	transition
NW_019091405.1:212492	NW_019091405.1	212492	NW_019091405.1:212392-212592	2	L2T2D3	C	T	PASS	N	SNP	TRUE	HomRef	PASS	C/T	31	34	65	99	884,0,813	NA	C/C	77	0	77	99	0,120,1800	NA	C/C	55	0	55	99	0,120,1800	NA	L2T2D3	TP	0.523077	Trio2-L2T2D3	U	unassigned	0	ref_denovo	0	0	0	0	intron_variant	MODIFIER	transition
NW_019091552.1:221079	NW_019091552.1	221079	NW_019091552.1:220979-221179	3	L3T3D81	G	A	PASS	Y	SNP	TRUE	HomRef	PASS	G/A	24	20	44	99	500,0,598	NA	G/G	43	0	43	99	0,105,1575	NA	G/G	64	0	64	99	0,120,1800	NA	L3T3D81	TP	0.454545	Trio3-L3T3D81	M	phased	238	ref_denovo	4	3	0	0	intergenic_region	MODIFIER	transition
NW_019091466.1:228395	NW_019091466.1	228395	NW_019091466.1:228295-228495	6	L6T6D82	A	G	PASS	N	SNP	TRUE	HomRef	PASS	A/G	34	17	51	99	373,0,834	NA	A/A	62	0	62	99	0,120,1800	NA	A/A	27	0	27	78	0,78,1170	NA	L6T6D82	TP	0.333333	Trio6-L6T6D82	U	unassigned	0	ref_denovo	0	0	0	0	upstream_gene_variant	MODIFIER	transition
NW_019091543.1:261709	NW_019091543.1	261709	NW_019091543.1:261609-261809	7	L7T7D8C	C	T	PASS	N	SNP	TRUE	HomRef	PASS	C/T	31	48	79	99	1151,0,717	NA	C/C	94	0	94	99	0,120,1800	NA	C/C	97	0	97	99	0,120,1800	NA	L7T7D8C	TP	0.607595	Trio7-L7T7D8C	U	unassigned	0	ref_denovo	0	0	0	0	intergenic_region	MODIFIER	transition
NW_019091543.1:261709	NW_019091543.1	261709	NW_019091543.1:261609-261809	7	L7T7D3	C	T	PASS	N	SNP	TRUE	HomRef	PASS	C/T	47	48	95	99	1065,0,1160	NA	C/C	94	0	94	99	0,120,1800	NA	C/C	97	0	97	99	0,120,1800	NA	L7T7D3	TP	0.505263	Trio7-L7T7D3	U	unassigned	0	ref_denovo	0	0	0	0	intergenic_region	MODIFIER	transition
NW_019091404.1:263973	NW_019091404.1	263973	NW_019091404.1:263873-264073	4	L4T4D81	G	A	PASS	N	SNP	TRUE	HomRef	PASS	G/A	25	34	59	99	904,0,540	NA	G/G	74	0	74	99	0,120,1800	NA	G/G	46	0	46	99	0,120,1800	NA	L4T4D81	TP	0.576271	Trio4-L4T4D81	P	phased	1000	ref_denovo	65	11	0	3	missense_variant	MODERATE	transition
NW_019091520.1:266324	NW_019091520.1	266324	NW_019091520.1:266224-266424	6	L6T6D81	T	C	PASS	N	SNP	TRUE	HomRef	PASS	T/C	10	21	31	99	614,0,222	NA	T/T	41	0	41	99	0,105,1575	NA	T/T	34	0	34	96	0,96,1440	NA	L6T6D81	TP	0.677419	Trio6-L6T6D81	P	phased	1000	ref_denovo	34	8	0	3	downstream_gene_variant	MODIFIER	transition
NW_019091497.1:274430	NW_019091497.1	274430	NW_019091497.1:274330-274530	4	L4T4D81	G	A	PASS	Y	SNP	TRUE	HomRef	PASS	G/A	22	36	58	99	921,0,506	NA	G/G	96	0	96	99	0,120,1800	NA	G/G	63	0	63	99	0,120,1800	NA	L4T4D81	TP	0.62069	Trio4-L4T4D81	P	phased	123	ref_denovo	4	1	0	1	missense_variant&splice_region_variant	MODERATE	transition
NW_019091481.1:285808	NW_019091481.1	285808	NW_019091481.1:285708-285908	3	L3T3D81	C	T	PASS	Y	SNP	TRUE	HomRef	PASS	C/T	28	27	55	99	656,0,639	NA	C/C	65	0	65	99	0,120,1800	NA	C/C	64	0	64	99	0,120,1800	NA	L3T3D81	TP	0.490909	Trio3-L3T3D81	M	phased	118	ref_denovo	13	1	0	1	splice_region_variant&synonymous_variant	LOW	transition
NW_019091485.1:327807	NW_019091485.1	327807	NW_019091485.1:327707-327907	7	L7T7D8C	C	T	PASS	Y	SNP	TRUE	HomRef	PASS	C/T	46	34	80	99	701,0,1102	NA	C/C	65	0	65	99	0,120,1800	NA	C/C	76	0	76	99	0,120,1800	NA	L7T7D8C	TP	0.425	Trio7-L7T7D8C	P	phased	1000	ref_denovo	132	8	0	2	intron_variant	MODIFIER	transition
NW_019091540.1:341465	NW_019091540.1	341465	NW_019091540.1:341365-341565	5	L5T5D81	C	T	PASS	N	SNP	TRUE	HomRef	PASS	C/T	41	23	64	99	495,0,975	NA	C/C	66	0	66	99	0,120,1800	NA	C/C	42	0	42	99	0,105,1575	NA	L5T5D81	TP	0.359375	Trio5-L5T5D81	M	phased	565	ref_denovo	66	5	0	2	intron_variant	MODIFIER	transition
NW_019091540.1:341465	NW_019091540.1	341465	NW_019091540.1:341365-341565	5	L5T5D82	C	T	PASS	N	SNP	TRUE	HomRef	PASS	C/T	19	26	45	99	576,0,386	NA	C/C	66	0	66	99	0,120,1800	NA	C/C	42	0	42	99	0,105,1575	NA	L5T5D82	TP	0.577778	Trio5-L5T5D82	M	phased	285	ref_denovo	35	5	0	2	intron_variant	MODIFIER	transition
NW_019091404.1:343514	NW_019091404.1	343514	NW_019091404.1:343414-343614	4	L4T4D82	A	G	PASS	N	SNP	TRUE	HomRef	PASS	A/G	11	16	27	99	417,0,414	NA	A/A	65	0	65	99	0,120,1800	NA	A/A	49	0	49	99	0,120,1800	NA	L4T4D82	TP	0.592593	Trio4-L4T4D82	P	phased	1000	ref_denovo	90	12	27	1	downstream_gene_variant	MODIFIER	transition
NW_019091522.1:428816	NW_019091522.1	428816	NW_019091522.1:428716-428916	4	L4T4D82	G	A	PASS	N	SNP	TRUE	HomRef	PASS	G/A	17	17	34	99	392,0,392	NA	G/G	79	0	79	99	0,120,1800	NA	G/G	51	0	51	99	0,120,1800	NA	L4T4D82	TP	0.5	Trio4-L4T4D82	P	phased	1000	ref_denovo	7	1	1	0	intron_variant	MODIFIER	transition
NW_019091571.1:436720	NW_019091571.1	436720	NW_019091571.1:436620-436820	4	L4T4D81	A	G	PASS	N	SNP	TRUE	HomRef	PASS	A/G	40	26	66	99	649,0,1037	NA	A/A	79	0	79	99	0,120,1800	NA	A/A	69	0	69	99	0,120,1800	NA	L4T4D81	TP	0.393939	Trio4-L4T4D81	M	phased	59	ref_denovo	1	1	0	0	intron_variant	MODIFIER	transition
NW_019091421.1:506725	NW_019091421.1	506725	NW_019091421.1:506625-506825	1	L1T1D92	G	A	PASS	Y	SNP	TRUE	HomRef	PASS	G/A	18	20	38	99	449,0,431	NA	G/G	71	0	71	99	0,120,1800	NA	G/G	63	0	63	99	0,120,1800	NA	L1T1D92	TP	0.526316	Trio1-L1T1D92	P	phased	1000	ref_denovo	41	6	0	1	intron_variant	MODIFIER	transition
NW_019091481.1:508228	NW_019091481.1	508228	NW_019091481.1:508128-508328	1	L1T1D91	A	T	PASS	N	SNP	TRUE	HomRef	PASS	A/T	29	20	49	99	418,0,1147	NA	A/A	87	0	87	99	0,120,1800	NA	A/A	55	0	55	99	0,120,1800	NA	L1T1D91	TP	0.408163	Trio1-L1T1D91	M	phased	424	ref_denovo	45	4	0	1	3_prime_UTR_variant	MODIFIER	transversion
NW_019091398.1:571974	NW_019091398.1	571974	NW_019091398.1:571874-572074	7	L7T7D3	T	A	PASS	N	SNP	TRUE	HomRef	PASS	T/A	32	37	69	99	1481,0,1186	NA	T/T	57	0	57	99	0,120,1800	NA	T/T	80	0	80	99	0,120,1800	NA	L7T7D3	TP	0.536232	Trio7-L7T7D3	M	phased	246	ref_denovo	72	2	0	2	3_prime_UTR_variant	MODIFIER	transversion
NW_019091514.1:575346	NW_019091514.1	575346	NW_019091514.1:575246-575446	7	L7T7D3	A	G	PASS	N	SNP	TRUE	HomRef	PASS	A/G	24	33	57	99	797,0,508	NA	A/A	66	0	66	99	0,120,1800	NA	A/A	91	0	91	99	0,120,1800	NA	L7T7D3	TP	0.578947	Trio7-L7T7D3	U	unassigned	0	ref_denovo	0	0	0	0	synonymous_variant	LOW	transition
NW_019091417.1:585053	NW_019091417.1	585053	NW_019091417.1:584953-585153	4	L4T4D82	T	C	PASS	N	SNP	TRUE	HomRef	PASS	T/C	20	12	32	99	260,0,464	NA	T/T	48	0	48	99	0,120,1800	NA	T/T	61	0	61	99	0,120,1800	NA	L4T4D82	TP	0.375	Trio4-L4T4D82	P	phased	1000	ref_denovo	29	7	0	1	upstream_gene_variant	MODIFIER	transition
NW_019091363.1:598899	NW_019091363.1	598899	NW_019091363.1:598799-598999	6	L6T6D81	C	T	PASS	Y	SNP	TRUE	HomRef	PASS	C/T	12	9	21	99	211,0,323	NA	C/C	49	0	49	99	0,120,1800	NA	C/C	49	0	49	99	0,120,1800	NA	L6T6D81	TP	0.428571	Trio6-L6T6D81	P	phased	81	ref_denovo	2	1	0	0	missense_variant	MODERATE	transition
NW_019091457.1:629729	NW_019091457.1	629729	NW_019091457.1:629629-629829	3	L3T3D81	C	A	PASS	N	SNP	TRUE	HomRef	PASS	C/A	31	25	56	99	569,0,1186	NA	C/C	56	0	56	99	0,120,1800	NA	C/C	37	0	37	99	0,105,1575	NA	L3T3D81	TP	0.446429	Trio3-L3T3D81	P	phased	1000	ref_denovo	36	2	0	1	intron_variant	MODIFIER	transversion
NW_019091435.1:709153	NW_019091435.1	709153	NW_019091435.1:709053-709253	2	L2T2D81	T	C	PASS	N	SNP	TRUE	HomRef	PASS	T/C	25	13	38	99	327,0,609	NA	T/T	57	0	57	99	0,120,1800	NA	T/T	34	0	34	93	0,93,1395	NA	L2T2D81	TP	0.342105	Trio2-L2T2D81	M	phased	60	ref_denovo	22	1	0	1	intron_variant	MODIFIER	transition
NW_019091484.1:760389	NW_019091484.1	760389	NW_019091484.1:760289-760489	2	L2T2D81	G	A	PASS	N	SNP	TRUE	HomRef	PASS	G/A	25	12	37	99	221,0,597	NA	G/G	57	0	57	99	0,120,1800	NA	G/G	30	0	30	90	0,90,776	NA	L2T2D81	TP	0.324324	Trio2-L2T2D81	M	phased	59	ref_denovo	7	1	1	0	intron_variant	MODIFIER	transition
NW_019091620.1:776899	NW_019091620.1	776899	NW_019091620.1:776799-776999	4	L4T4D81	A	T	PASS	N	SNP	TRUE	HomRef	PASS	A/T	34	26	60	99	553,0,852	NA	A/A	59	0	59	99	0,120,1800	NA	A/A	63	0	63	99	0,120,1800	NA	L4T4D81	TP	0.433333	Trio4-L4T4D81	M	phased	123	ref_denovo	23	1	0	0	downstream_gene_variant	MODIFIER	transversion
NW_019091422.1:917353	NW_019091422.1	917353	NW_019091422.1:917253-917453	4	L4T4D82	T	G	PASS	N	SNP	TRUE	HomRef	PASS	T/G	20	20	40	99	780,0,780	NA	T/T	57	0	57	99	0,120,1800	NA	T/T	92	0	92	99	0,120,1800	NA	L4T4D82	TP	0.5	Trio4-L4T4D82	P	phased	1000	ref_denovo	153	19	0	5	5_prime_UTR_variant	MODIFIER	transversion
NW_019091356.1:1033044	NW_019091356.1	1033044	NW_019091356.1:1032944-1033144	5	L5T5D82	C	T	PASS	N	SNP	TRUE	HomRef	PASS	C/T	20	13	33	99	308,0,432	NA	C/C	52	0	52	99	0,120,1800	NA	C/C	34	0	34	93	0,93,1395	NA	L5T5D82	TP	0.393939	Trio5-L5T5D82	P	phased	59	ref_denovo	1	1	0	0	intron_variant	MODIFIER	transition
NW_019091391.1:1437271	NW_019091391.1	1437271	NW_019091391.1:1437171-1437371	4	L4T4D82	C	T	PASS	N	SNP	TRUE	HomRef	PASS	C/T	28	31	59	99	743,0,652	NA	C/C	65	0	65	99	0,120,1800	NA	C/C	54	0	54	99	0,120,1800	NA	L4T4D82	TP	0.525424	Trio4-L4T4D82	M	phased	123	ref_denovo	19	1	0	0	upstream_gene_variant	MODIFIER	transition
NW_019091380.1:1451780	NW_019091380.1	1451780	NW_019091380.1:1451680-1451880	6	L6T6D81	G	T	PASS	N	SNP	TRUE	HomRef	PASS	G/T	15	18	33	99	380,0,323	NA	G/G	62	0	62	99	0,120,1800	NA	G/G	35	0	35	90	0,90,1350	NA	L6T6D81	TP	0.545455	Trio6-L6T6D81	P	phased	1000	ref_denovo	64	9	0	5	intron_variant	MODIFIER	transversion
NW_019091406.1:1719413	NW_019091406.1	1719413	NW_019091406.1:1719313-1719513	6	L6T6D81	T	C	PASS	N	SNP	TRUE	HomRef	PASS	T/C	14	17	31	99	400,0,510	NA	T/T	60	0	60	99	0,120,1800	NA	T/T	33	0	33	93	0,93,1395	NA	L6T6D81	TP	0.548387	Trio6-L6T6D81	M	phased	464	ref_denovo	29	5	0	1	upstream_gene_variant	MODIFIER	transition
NW_019091393.1:1753709	NW_019091393.1	1753709	NW_019091393.1:1753609-1753809	1	L1T1D91	A	T	PASS	N	SNP	TRUE	HomRef	PASS	A/T	21	22	43	99	478,0,578	NA	A/A	68	0	68	99	0,120,1800	NA	A/A	80	0	80	99	0,120,1800	NA	L1T1D91	TP	0.511628	Trio1-L1T1D91	M	phased	59	ref_denovo	1	1	0	0	5_prime_UTR_premature_start_codon_gain_variant	LOW	transversion
NW_019091385.1:2249262	NW_019091385.1	2249262	NW_019091385.1:2249162-2249362	7	L7T7D3	G	A	PASS	N	SNP	TRUE	HomRef	PASS	G/A	25	23	48	99	578,0,661	NA	G/G	68	0	68	99	0,120,1800	NA	G/G	64	0	64	99	0,120,1800	NA	L7T7D3	TP	0.479167	Trio7-L7T7D3	M	phased	422	ref_denovo	9	5	0	0	upstream_gene_variant	MODIFIER	transition
NW_019091367.1:2324232	NW_019091367.1	2324232	NW_019091367.1:2324132-2324332	7	L7T7D8C	C	T	PASS	N	SNP	TRUE	HomRef	PASS	C/T	18	31	49	99	1089,0,701	NA	C/C	69	0	69	93	0,93,1395	NA	C/C	99	0	99	99	0,120,1800	NA	L7T7D8C	TP	0.632653	Trio7-L7T7D8C	P	phased	1000	ref_denovo	119	11	0	10	intron_variant	MODIFIER	transition
NW_019091380.1:2575779	NW_019091380.1	2575779	NW_019091380.1:2575679-2575879	7	L7T7D8C	G	A	PASS	N	SNP	TRUE	HomRef	PASS	G/A	18	18	36	99	723,0,699	NA	G/G	54	0	54	99	0,120,1800	NA	G/G	78	0	78	99	0,120,1800	NA	L7T7D8C	TP	0.5	Trio7-L7T7D8C	M	phased	684	ref_denovo	76	6	0	1	upstream_gene_variant	MODIFIER	transition
NW_019091363.1:2675990	NW_019091363.1	2675990	NW_019091363.1:2675890-2676090	5	L5T5D81	C	G	PASS	N	SNP	TRUE	HomRef	PASS	C/G	28	14	42	99	289,0,569	NA	C/C	48	0	48	99	0,120,1800	NA	C/C	38	0	38	99	0,99,1485	NA	L5T5D81	TP	0.333333	Trio5-L5T5D81	P	phased	1000	ref_denovo	31	6	0	1	3_prime_UTR_variant	MODIFIER	transversion
NW_019091418.1:3109556	NW_019091418.1	3109556	NW_019091418.1:3109456-3109656	4	L4T4D82	C	T	PASS	Y	SNP	TRUE	HomRef	PASS	C/T	20	31	51	99	665,0,461	NA	C/C	53	0	53	99	0,120,1800	NA	C/C	80	0	80	99	0,120,1800	NA	L4T4D82	TP	0.607843	Trio4-L4T4D82	U	unassigned	0	ref_denovo	0	0	0	0	intron_variant	MODIFIER	transition
NW_019091358.1:3162187	NW_019091358.1	3162187	NW_019091358.1:3162087-3162287	4	L4T4D81	C	T	PASS	Y	SNP	TRUE	HomRef	PASS	C/T	26	29	55	99	1139,0,970	NA	C/C	74	0	74	99	0,120,1800	NA	C/C	49	0	49	99	0,120,1800	NA	L4T4D81	TP	0.527273	Trio4-L4T4D81	P	phased	1000	ref_denovo	89	8	0	2	non_coding_transcript_exon_variant	MODIFIER	transition
NW_019091359.1:3230074	NW_019091359.1	3230074	NW_019091359.1:3229974-3230174	1	L1T1D91	T	C	PASS	N	SNP	TRUE	HomRef	PASS	T/C	27	19	46	99	717,0,1031	NA	T/T	49	0	49	99	0,120,1800	NA	T/T	49	0	49	99	0,99,1485	NA	L1T1D91	TP	0.413043	Trio1-L1T1D91	M	phased	541	ref_denovo	65	6	0	1	upstream_gene_variant	MODIFIER	transition
NW_019091360.1:4175601	NW_019091360.1	4175601	NW_019091360.1:4175501-4175701	1	L1T1D92	G	A	PASS	N	SNP	TRUE	HomRef	PASS	G/A	19	20	39	99	446,0,438	NA	G/G	43	0	43	99	0,120,1800	NA	G/G	34	0	34	87	0,87,1305	NA	L1T1D92	TP	0.512821	Trio1-L1T1D92	P	phased	123	ref_denovo	18	1	0	0	3_prime_UTR_variant	MODIFIER	transition
