# Supplementary material for: High germline mutation rates, but not extreme population outbreaks, influence genetic diversity in a keystone coral predator
Source: PLoS Genet. 2024 Feb 12;20(2):e1011129. doi: 10.1371/journal.pgen.1011129 (PMC10861045; doi:10.1371/journal.pgen.1011129)
Supplement: S8 Table — (XLSX) [file pgen.1011129.s009.xlsx]

## Sheet: Table S8 Parent-of-Origin
Table S8. Summary of the numbers of DNMs phased to maternal and paternal origins using read-back phasing.
Trio_child	Mother	Father	Unknown	Total	Maternal_proportion	Paternal_proportion	Unknown_proportion	Total_phased
L1T1D91	4	2	0	6	0.666667	0.333333	0	6
L1T1D92	0	3	0	3	0	1	0	3
L2T2D3	0	0	1	1	0	0	1	0
L2T2D81	2	0	0	2	1	0	0	2
L3T3D81	4	2	0	6	0.666667	0.333333	0	6
L3T3D82	1	0	0	1	1	0	0	1
L4T4D81	2	3	0	5	0.4	0.6	0	5
L4T4D82	3	5	1	9	0.333333	0.555556	0.111111	8
L5T5D81	1	3	0	4	0.25	0.75	0	4
L5T5D82	2	1	0	3	0.666667	0.333333	0	3
L6T6D81	1	3	2	6	0.166667	0.5	0.333333	4
L6T6D82	0	0	3	3	0	0	1	0
L7T7D3	4	1	2	7	0.571429	0.142857	0.285714	5
L7T7D8C	3	3	1	7	0.428571	0.428571	0.142857	6
Total	27	26	10	63				53
