# Supplementary material for: High germline mutation rates, but not extreme population outbreaks, influence genetic diversity in a keystone coral predator
Source: PLoS Genet. 2024 Feb 12;20(2):e1011129. doi: 10.1371/journal.pgen.1011129 (PMC10861045; doi:10.1371/journal.pgen.1011129)
Supplement: S9 Table — 95% confidence intervals are shown as reported by authors or omitted if not reported. Highlighted mutation rate estimates are removed from Fig 2. (XLSX) [file pgen.1011129.s010.xlsx]

## Sheet: Table S9 Figure 2_References
Table S9. Mutation rate estimates and article citations used to generate Figure 2 plot. 95% confidence intervals are shown as reported by authors or omitted if not reported. Highlighted mutation rate estimates are removed from Figure 2.
FullCitation	ScientificName	OrganismalClassification	MutationRateApproach	MutationRateMean	MutationRateLower95CI	MutationRateUpper95CI
Keith N, Tucker AE, Jackson CE, Sung W, Lucas Lledo JI, Schrider DR, Schaack S, Dudycha JL, Ackerman M, Younge AJ, et al. 2016. High mutational rates of large-scale duplication and deletion in Daphnia pulex. Genome Res 26:60-69.	Daphnia pulex	Arthropod	MA	5.69e-09	NA	NA
Ho EKH, Macrae F, Latta LC, McIlroy P, Ebert D, Fields PD, Benner MJ, Schaack S. 2020. High and highly variable spontaneous mutation rates in Daphnia. Mol Biol Evol 37:3258-3266.	Daphnia magna	Arthropod	MA	8.96e-09	6.66e-09	1.2e-08
Pfenninger M, Doria HB, Nickel J, Thielsch A, Schwenk K, Cordellier M. 2022. Spontaneous rate of clonal single nucleotide mutations in Daphnia galeata. PLoS One 17:e0265632.	Daphnia galeata	Arthropod	MA	7.45e-10	3.9e-10	1.26e-09
Keightley PD, Ness RW, Halligan DL, Haddrill PR. 2014. Estimation of the spontaneous mutation rate per nucleotide site in a Drosophila melanogaster full-sib family. Genetics 196:313-320.	Drosophila melanogaster	Arthropod	PS	2.8e-09	1e-09	6.1e-09
Wang Y, McNeil P, Abdulazeez R, Pascual M, Johnston SE, Keightley PD, Obbard DJ. 2023. Variation in mutation, recombination, and transposition rates in Drosophila melanogaster and Drosophila simulans. Genome Res 33:587-598.	Drosophila melanogaster	Arthropod	PS	4.86e-09	2.11e-09	8.02e-09
Wang Y, McNeil P, Abdulazeez R, Pascual M, Johnston SE, Keightley PD, Obbard DJ. 2023. Variation in mutation, recombination, and transposition rates in Drosophila melanogaster and Drosophila simulans. Genome Res 33:587-598.	Drosophila melanogaster	Arthropod	PS	1.67e-09	5.4e-10	3.14e-09
Wang Y, McNeil P, Abdulazeez R, Pascual M, Johnston SE, Keightley PD, Obbard DJ. 2023. Variation in mutation, recombination, and transposition rates in Drosophila melanogaster and Drosophila simulans. Genome Res 33:587-598.	Drosophila simulans	Arthropod	PS	4.51e-09	1.94e-09	7.75e-09
Oppold AM, Pfenninger M. 2017. Direct estimation of the spontaneous mutation rate by short-term mutation accumulation lines in Chironomus riparius. Evol Lett 1:86-92.	Chironomus riparius	Arthropod	MA	2.12e-09	1.39e-09	3.03e-09
Keightley PD, Pinharanda A, Ness RW, Simpson F, Dasmahapatra KK, Mallet J, Davey JW, Jiggins CD. 2015. Estimation of the spontaneous mutation rate in Heliconius melpomene. Mol Biol Evol 32:239-243.	Heliconius melpomene	Arthropod	PS	2.9e-09	1.3e-09	5.5e-09
Rashid I, Campos M, Collier T, Crepeau M, Weakley A, Gripkey H, Lee Y, Schmidt H, Lanzaro GC. 2022. Spontaneous mutation rate estimates for the principal malaria vectors Anopheles coluzzii and Anopheles stephensi. Sci Rep 12:226.	Anopheles coluzzi	Arthropod	PS	1e-09	2.06e-10	2.91e-09
Rashid I, Campos M, Collier T, Crepeau M, Weakley A, Gripkey H, Lee Y, Schmidt H, Lanzaro GC. 2022. Spontaneous mutation rate estimates for the principal malaria vectors Anopheles coluzzii and Anopheles stephensi. Sci Rep 12:226.	Anopheles stephensi	Arthropod	PS	1.36e-09	4.42e-10	3.18e-09
Liu H, Jia Y, Sun X, Tian D, Hurst LD, Yang S. 2017. Direct determination of the mutation rate in the bumblebee reveals evidence for weak recombination-associated mutation and an approximate rate constancy in insects. Mol Biol Evol 34:119-130.	Bombus terrestris	Arthropod	PS	3.6e-09	2.38e-09	5.37e-09
Yang S, Wang L, Huang J, Zhang X, Yuan Y, Chen JQ, Hurst LD, Tian D. 2015. Parent-progeny sequencing indicates higher mutation rates in heterozygotes. Nature 523:463-467.	Apis mellifera	Arthropod	PS	3.4e-09	NA	NA
Weller AM, Rodelsperger C, Eberhardt G, Molnar RI, Sommer RJ. 2014. Opposing forces of A/T-biased mutations and G/C-biased gene conversions shape the genome of the nematode Pristionchus pacificus. Genetics 196:1145-1152.	Pristionchus pacificus	Invertebrate Other	MA	2e-09	NA	NA
Denver DR, Wilhelm LJ, Howe DK, Gafner K, Dolan PC, Baer CF. 2012. Variation in base-substitution mutation in experimental and natural lineages of Caenorhabditis nematodes. Genome Biol Evol 4:513-522.	Caenorhabditis briggsae	Invertebrate Other	MA	1.33e-09	NA	NA
Denver DR, Wilhelm LJ, Howe DK, Gafner K, Dolan PC, Baer CF. 2012. Variation in base-substitution mutation in experimental and natural lineages of Caenorhabditis nematodes. Genome Biol Evol 4:513-522.	Caenorhabditis elegans	Invertebrate Other	MA	1.45e-09	NA	NA
Feng C, Pettersson M, Lamichhaney S, Rubin CJ, Rafati N, Casini M, Folkvord A, Andersson L. 2017. Moderate nucleotide diversity in the Atlantic herring is associated with a low mutation rate. Elife 6.	Clupea harengus	Fish	PS	2e-09	1.1e-09	2.9e-09
Malinsky M, Svardal H, Tyers AM, Miska EA, Genner MJ, Turner GF, Durbin R. 2018. Whole-genome sequences of Malawi cichlids reveal multiple radiations interconnected by gene flow. Nat Ecol Evol 2:1940-1955.	Astatotilapia calliptera, Aulonocara stuartgranti, Lethrinops lethrinus	Fish	PS	3.5e-09	1.6e-09	4.6e-09
Bergeron LA, Besenbacher S, Zheng J, Li P, Bertelsen MF, Quintard B, Hoffman JI, Li Z, St Leger J, Shao C, et al. 2023. Evolution of the germline mutation rate across vertebrates. Nature 615:285-291.	Cyprinus carpio	Fish	PS	5.62e-09	1.91e-09	1.65e-08
Bergeron LA, Besenbacher S, Zheng J, Li P, Bertelsen MF, Quintard B, Hoffman JI, Li Z, St Leger J, Shao C, et al. 2023. Evolution of the germline mutation rate across vertebrates. Nature 615:285-291.	Salmo salar	Fish	PS	4.31e-09	2.34e-09	7.93e-09
Bergeron LA, Besenbacher S, Zheng J, Li P, Bertelsen MF, Quintard B, Hoffman JI, Li Z, St Leger J, Shao C, et al. 2023. Evolution of the germline mutation rate across vertebrates. Nature 615:285-291.	Syngnathus scovelli	Fish	PS	5.59e-09	3.34e-09	9.42e-09
Bergeron LA, Besenbacher S, Zheng J, Li P, Bertelsen MF, Quintard B, Hoffman JI, Li Z, St Leger J, Shao C, et al. 2023. Evolution of the germline mutation rate across vertebrates. Nature 615:285-291.	Betta splendens	Fish	PS	4.97e-09	2.7e-09	9.15e-09
Bergeron LA, Besenbacher S, Zheng J, Li P, Bertelsen MF, Quintard B, Hoffman JI, Li Z, St Leger J, Shao C, et al. 2023. Evolution of the germline mutation rate across vertebrates. Nature 615:285-291.	Paralichthys olivaceus	Fish	PS	8.53e-09	5.17e-09	1.41e-08
Bergeron LA, Besenbacher S, Zheng J, Li P, Bertelsen MF, Quintard B, Hoffman JI, Li Z, St Leger J, Shao C, et al. 2023. Evolution of the germline mutation rate across vertebrates. Nature 615:285-291.	Cynoglossus semilaevis	Fish	PS	9.13e-09	5.7e-09	1.46e-08
Bergeron LA, Besenbacher S, Zheng J, Li P, Bertelsen MF, Quintard B, Hoffman JI, Li Z, St Leger J, Shao C, et al. 2023. Evolution of the germline mutation rate across vertebrates. Nature 615:285-291.	Larimichthys crocea	Fish	PS	2.26e-09	6.18e-10	8.22e-09
Bergeron LA, Besenbacher S, Zheng J, Li P, Bertelsen MF, Quintard B, Hoffman JI, Li Z, St Leger J, Shao C, et al. 2023. Evolution of the germline mutation rate across vertebrates. Nature 615:285-291.	Amphiprion ocellaris	Fish	PS	7.37e-09	4.66e-09	1.16e-08
Bergeron LA, Besenbacher S, Zheng J, Li P, Bertelsen MF, Quintard B, Hoffman JI, Li Z, St Leger J, Shao C, et al. 2023. Evolution of the germline mutation rate across vertebrates. Nature 615:285-291.	Thamnophis sirtalis	Reptile	PS	2.54e-08	2.02e-08	3.22e-08
Bergeron LA, Besenbacher S, Zheng J, Li P, Bertelsen MF, Quintard B, Hoffman JI, Li Z, St Leger J, Shao C, et al. 2023. Evolution of the germline mutation rate across vertebrates. Nature 615:285-291.	Pogona vitticeps	Reptile	PS	1.43e-08	1.17e-08	1.76e-08
Bergeron LA, Besenbacher S, Zheng J, Li P, Bertelsen MF, Quintard B, Hoffman JI, Li Z, St Leger J, Shao C, et al. 2023. Evolution of the germline mutation rate across vertebrates. Nature 615:285-291.	Sphaerodactylus macrolepis inigoi	Reptile	PS	1.36e-08	8.37e-09	2.21e-08
Bergeron LA, Besenbacher S, Zheng J, Li P, Bertelsen MF, Quintard B, Hoffman JI, Li Z, St Leger J, Shao C, et al. 2023. Evolution of the germline mutation rate across vertebrates. Nature 615:285-291.	Eublepharis macularius	Reptile	PS	5.75e-09	3.63e-09	9.08e-09
Bergeron LA, Besenbacher S, Zheng J, Li P, Bertelsen MF, Quintard B, Hoffman JI, Li Z, St Leger J, Shao C, et al. 2023. Evolution of the germline mutation rate across vertebrates. Nature 615:285-291.	Coleonyx brevis	Reptile	PS	6.33e-09	4.14e-09	9.68e-09
Bergeron LA, Besenbacher S, Zheng J, Li P, Bertelsen MF, Quintard B, Hoffman JI, Li Z, St Leger J, Shao C, et al. 2023. Evolution of the germline mutation rate across vertebrates. Nature 615:285-291.	Chrysemys picta	Reptile	PS	4.61e-09	3.9e-09	5.45e-09
Smeds L, Qvarnstrom A, Ellegren H. 2016. Direct estimate of the rate of germline mutation in a bird. Genome Res 26:1211-1218.	Ficedula albicollis	Bird	PS	4.6e-09	3.4e-09	5.9e-09
Bergeron LA, Besenbacher S, Zheng J, Li P, Bertelsen MF, Quintard B, Hoffman JI, Li Z, St Leger J, Shao C, et al. 2023. Evolution of the germline mutation rate across vertebrates. Nature 615:285-291.	Rhea pennata	Bird	PS	3.98e-08	3.2e-08	4.95e-08
Bergeron LA, Besenbacher S, Zheng J, Li P, Bertelsen MF, Quintard B, Hoffman JI, Li Z, St Leger J, Shao C, et al. 2023. Evolution of the germline mutation rate across vertebrates. Nature 615:285-291.	Gallus gallus domesticus	Bird	PS	3.63e-09	1.66e-09	7.91e-09
Bergeron LA, Besenbacher S, Zheng J, Li P, Bertelsen MF, Quintard B, Hoffman JI, Li Z, St Leger J, Shao C, et al. 2023. Evolution of the germline mutation rate across vertebrates. Nature 615:285-291.	Coturnix japonica	Bird	PS	5.67e-09	4.45e-09	7.23e-09
Bergeron LA, Besenbacher S, Zheng J, Li P, Bertelsen MF, Quintard B, Hoffman JI, Li Z, St Leger J, Shao C, et al. 2023. Evolution of the germline mutation rate across vertebrates. Nature 615:285-291.	Chauna torquata	Bird	PS	7.06e-09	4.21e-09	1.19e-08
Bergeron LA, Besenbacher S, Zheng J, Li P, Bertelsen MF, Quintard B, Hoffman JI, Li Z, St Leger J, Shao C, et al. 2023. Evolution of the germline mutation rate across vertebrates. Nature 615:285-291.	Gyps fulvus	Bird	PS	2.61e-09	1.12e-09	6.11e-09
Bergeron LA, Besenbacher S, Zheng J, Li P, Bertelsen MF, Quintard B, Hoffman JI, Li Z, St Leger J, Shao C, et al. 2023. Evolution of the germline mutation rate across vertebrates. Nature 615:285-291.	Bubo scandiacus	Bird	PS	9.79e-10	2.69e-10	3.57e-09
Bergeron LA, Besenbacher S, Zheng J, Li P, Bertelsen MF, Quintard B, Hoffman JI, Li Z, St Leger J, Shao C, et al. 2023. Evolution of the germline mutation rate across vertebrates. Nature 615:285-291.	Taeniopygia guttata	Bird	PS	5.85e-09	3.54e-09	9.64e-09
Bergeron LA, Besenbacher S, Zheng J, Li P, Bertelsen MF, Quintard B, Hoffman JI, Li Z, St Leger J, Shao C, et al. 2023. Evolution of the germline mutation rate across vertebrates. Nature 615:285-291.	Turdus merula	Bird	PS	6.97e-09	5.17e-09	9.38e-09
Bergeron LA, Besenbacher S, Zheng J, Li P, Bertelsen MF, Quintard B, Hoffman JI, Li Z, St Leger J, Shao C, et al. 2023. Evolution of the germline mutation rate across vertebrates. Nature 615:285-291.	Saxicola maurus	Bird	PS	6.68e-09	5.14e-09	8.7e-09
Bergeron LA, Besenbacher S, Zheng J, Li P, Bertelsen MF, Quintard B, Hoffman JI, Li Z, St Leger J, Shao C, et al. 2023. Evolution of the germline mutation rate across vertebrates. Nature 615:285-291.	Cyanistes caeruleus	Bird	PS	5.19e-09	3.55e-09	7.61e-09
Bergeron LA, Besenbacher S, Zheng J, Li P, Bertelsen MF, Quintard B, Hoffman JI, Li Z, St Leger J, Shao C, et al. 2023. Evolution of the germline mutation rate across vertebrates. Nature 615:285-291.	Ara glaucogularis	Bird	PS	1e-08	6.41e-09	1.56e-08
Bergeron LA, Besenbacher S, Zheng J, Li P, Bertelsen MF, Quintard B, Hoffman JI, Li Z, St Leger J, Shao C, et al. 2023. Evolution of the germline mutation rate across vertebrates. Nature 615:285-291.	Phoenicopterus roseus	Bird	PS	1.66e-08	1.19e-08	2.32e-08
Bergeron LA, Besenbacher S, Zheng J, Li P, Bertelsen MF, Quintard B, Hoffman JI, Li Z, St Leger J, Shao C, et al. 2023. Evolution of the germline mutation rate across vertebrates. Nature 615:285-291.	Larus marinus	Bird	PS	8.73e-09	6.21e-09	1.23e-08
Bergeron LA, Besenbacher S, Zheng J, Li P, Bertelsen MF, Quintard B, Hoffman JI, Li Z, St Leger J, Shao C, et al. 2023. Evolution of the germline mutation rate across vertebrates. Nature 615:285-291.	Larus argentatus	Bird	PS	7.41e-09	6.01e-09	9.14e-09
Bergeron LA, Besenbacher S, Zheng J, Li P, Bertelsen MF, Quintard B, Hoffman JI, Li Z, St Leger J, Shao C, et al. 2023. Evolution of the germline mutation rate across vertebrates. Nature 615:285-291.	Platalea ajaja	Bird	PS	1.69e-08	1.19e-08	2.4e-08
Bergeron LA, Besenbacher S, Zheng J, Li P, Bertelsen MF, Quintard B, Hoffman JI, Li Z, St Leger J, Shao C, et al. 2023. Evolution of the germline mutation rate across vertebrates. Nature 615:285-291.	Pelecanus crispus	Bird	PS	9.12e-09	5.84e-09	1.42e-08
Bergeron LA, Besenbacher S, Zheng J, Li P, Bertelsen MF, Quintard B, Hoffman JI, Li Z, St Leger J, Shao C, et al. 2023. Evolution of the germline mutation rate across vertebrates. Nature 615:285-291.	Pygoscelis adeliae	Bird	PS	1.5e-08	1.06e-08	2.13e-08
Bergeron LA, Besenbacher S, Zheng J, Li P, Bertelsen MF, Quintard B, Hoffman JI, Li Z, St Leger J, Shao C, et al. 2023. Evolution of the germline mutation rate across vertebrates. Nature 615:285-291.	Aptenodytes forsteri	Bird	PS	1.41e-08	9.84e-09	2.03e-08
Wang RJ, Raveendran M, Harris RA, Murphy WJ, Lyons LA, Rogers J, Hahn MW. 2022. De novo mutations in domestic cat are consistent with an effect of reproductive longevity on both the rate and spectrum of mutations. Mol Biol Evol 39.	Felis catus	Non-Primate Mammal	PS	8.6e-09	NA	NA
Harland C, Coppieters W, Mullaart E, Charlier C, Georges M. 2018. Rate of de novo mutation in dairy cattle and potential impact of reproductive technologies. 11th World Congress on Genetics Applied to Livestock Production; Auckland.	Bos taurus	Non-Primate Mammal	PS	1.17e-08	NA	NA
Martin HC, Batty EM, Hussin J, Westall P, Daish T, Kolomyjec S, Piazza P, Bowden R, Hawkins M, Grant T, et al. 2018. Insights into platypus population structure and history from whole-genome sequencing. Mol Biol Evol 35:1238-1252.	Ornithorhynchus anatinus	Non-Primate Mammal	PS	7e-09	4.1e-09	1.2e-08
Lindsay SJ, Rahbari R, Kaplanis J, Keane T, Hurles ME. 2019. Similarities and differences in patterns of germline mutation between mice and humans. Nat Commun 10:4053.	Mus musculus	Non-Primate Mammal	MA	5.4e-09	NA	NA
Uchimura A, Higuchi M, Minakuchi Y, Ohno M, Toyoda A, Fujiyama A, Miura I, Wakana S, Nishino J, Yagi T. 2015. Germline mutation rates and the long-term phenotypic effects of mutation accumulation in wild-type laboratory mice and mutator mice. Genome Res 25:1125-1134.	Mus musculus	Non-Primate Mammal	MA	5.4e-09	4.6e-09	6.5e-09
Koch EM, Schweizer RM, Schweizer TM, Stahler DR, Smith DW, Wayne RK, Novembre J. 2019. De novo mutation rate estimation in wolves of known pedigree. Mol Biol Evol 36:2536-2547.	Canis lupus	Non-Primate Mammal	PS	4.5e-09	2.6e-09	7.1e-09
Zhang M, Yang Q, Ai H, Huang L. 2022. Revisiting the evolutionary history of pigs via de novo mutation rate estimation in a three-generation pedigree. Genomics Proteomics Bioinformatics 20:1040-1052.	Sus scrofa	Non-Primate Mammal	PS	3.6e-09	2.8e-09	4.4e-09
Wang RJ, Pena-Garcia Y, Bibby MG, Raveendran M, Harris RA, Jansen HT, Robbins CT, Rogers J, Kelley JL, Hahn MW. 2022. Examining the effects of hibernation on germline mutation rates in grizzly bears. Genome Biol Evol 14.	Ursus arctos horribilis	Non-Primate Mammal	PS	8.4e-09	6.9e-09	1e-08
Bergeron LA, Besenbacher S, Zheng J, Li P, Bertelsen MF, Quintard B, Hoffman JI, Li Z, St Leger J, Shao C, et al. 2023. Evolution of the germline mutation rate across vertebrates. Nature 615:285-291.	Neovison vison	Non-Primate Mammal	PS	4.64e-09	2.94e-09	7.34e-09
Bergeron LA, Besenbacher S, Zheng J, Li P, Bertelsen MF, Quintard B, Hoffman JI, Li Z, St Leger J, Shao C, et al. 2023. Evolution of the germline mutation rate across vertebrates. Nature 615:285-291.	Ailurus fulgens	Non-Primate Mammal	PS	1.31e-08	1.08e-08	1.59e-08
Bergeron LA, Besenbacher S, Zheng J, Li P, Bertelsen MF, Quintard B, Hoffman JI, Li Z, St Leger J, Shao C, et al. 2023. Evolution of the germline mutation rate across vertebrates. Nature 615:285-291.	Odobenus rosmarus	Non-Primate Mammal	PS	1.32e-08	9.96e-09	1.76e-08
Bergeron LA, Besenbacher S, Zheng J, Li P, Bertelsen MF, Quintard B, Hoffman JI, Li Z, St Leger J, Shao C, et al. 2023. Evolution of the germline mutation rate across vertebrates. Nature 615:285-291.	Arctocephalus gazella	Non-Primate Mammal	PS	6.78e-09	5.54e-09	8.31e-09
Bergeron LA, Besenbacher S, Zheng J, Li P, Bertelsen MF, Quintard B, Hoffman JI, Li Z, St Leger J, Shao C, et al. 2023. Evolution of the germline mutation rate across vertebrates. Nature 615:285-291.	Vulpes vulpes	Non-Primate Mammal	PS	4.46e-09	2.79e-09	7.14e-09
Bergeron LA, Besenbacher S, Zheng J, Li P, Bertelsen MF, Quintard B, Hoffman JI, Li Z, St Leger J, Shao C, et al. 2023. Evolution of the germline mutation rate across vertebrates. Nature 615:285-291.	Canis lupus familiaris	Non-Primate Mammal	PS	8.67e-09	7.27e-09	1.04e-08
Bergeron LA, Besenbacher S, Zheng J, Li P, Bertelsen MF, Quintard B, Hoffman JI, Li Z, St Leger J, Shao C, et al. 2023. Evolution of the germline mutation rate across vertebrates. Nature 615:285-291.	Panthera tigris	Non-Primate Mammal	PS	6.99e-09	4.87e-09	1e-08
Bergeron LA, Besenbacher S, Zheng J, Li P, Bertelsen MF, Quintard B, Hoffman JI, Li Z, St Leger J, Shao C, et al. 2023. Evolution of the germline mutation rate across vertebrates. Nature 615:285-291.	Panthera pardus	Non-Primate Mammal	PS	8.84e-09	6.35e-09	1.23e-08
Bergeron LA, Besenbacher S, Zheng J, Li P, Bertelsen MF, Quintard B, Hoffman JI, Li Z, St Leger J, Shao C, et al. 2023. Evolution of the germline mutation rate across vertebrates. Nature 615:285-291.	Felis catus	Non-Primate Mammal	PS	3.49e-09	2.08e-09	5.86e-09
Bergeron LA, Besenbacher S, Zheng J, Li P, Bertelsen MF, Quintard B, Hoffman JI, Li Z, St Leger J, Shao C, et al. 2023. Evolution of the germline mutation rate across vertebrates. Nature 615:285-291.	Rousettus aegyptiacus	Non-Primate Mammal	PS	8.11e-09	5.53e-09	1.19e-08
Bergeron LA, Besenbacher S, Zheng J, Li P, Bertelsen MF, Quintard B, Hoffman JI, Li Z, St Leger J, Shao C, et al. 2023. Evolution of the germline mutation rate across vertebrates. Nature 615:285-291.	Tapirus indicus	Non-Primate Mammal	PS	4.8e-09	3.08e-09	7.5e-09
Bergeron LA, Besenbacher S, Zheng J, Li P, Bertelsen MF, Quintard B, Hoffman JI, Li Z, St Leger J, Shao C, et al. 2023. Evolution of the germline mutation rate across vertebrates. Nature 615:285-291.	Ceratotherium simum simum	Non-Primate Mammal	PS	9.56e-09	7.02e-09	1.3e-08
Bergeron LA, Besenbacher S, Zheng J, Li P, Bertelsen MF, Quintard B, Hoffman JI, Li Z, St Leger J, Shao C, et al. 2023. Evolution of the germline mutation rate across vertebrates. Nature 615:285-291.	Vicugna pacos	Non-Primate Mammal	PS	9.44e-09	6.65e-09	1.34e-08
Bergeron LA, Besenbacher S, Zheng J, Li P, Bertelsen MF, Quintard B, Hoffman JI, Li Z, St Leger J, Shao C, et al. 2023. Evolution of the germline mutation rate across vertebrates. Nature 615:285-291.	Sus scrofa	Non-Primate Mammal	PS	4.32e-09	3.55e-09	5.25e-09
Bergeron LA, Besenbacher S, Zheng J, Li P, Bertelsen MF, Quintard B, Hoffman JI, Li Z, St Leger J, Shao C, et al. 2023. Evolution of the germline mutation rate across vertebrates. Nature 615:285-291.	Tursiops truncatus	Non-Primate Mammal	PS	8.83e-09	6.26e-09	1.25e-08
Bergeron LA, Besenbacher S, Zheng J, Li P, Bertelsen MF, Quintard B, Hoffman JI, Li Z, St Leger J, Shao C, et al. 2023. Evolution of the germline mutation rate across vertebrates. Nature 615:285-291.	Orcinus orca	Non-Primate Mammal	PS	1.41e-08	1.08e-08	1.85e-08
Bergeron LA, Besenbacher S, Zheng J, Li P, Bertelsen MF, Quintard B, Hoffman JI, Li Z, St Leger J, Shao C, et al. 2023. Evolution of the germline mutation rate across vertebrates. Nature 615:285-291.	Hippopotamus amphibius	Non-Primate Mammal	PS	1.19e-08	8.71e-09	1.61e-08
Bergeron LA, Besenbacher S, Zheng J, Li P, Bertelsen MF, Quintard B, Hoffman JI, Li Z, St Leger J, Shao C, et al. 2023. Evolution of the germline mutation rate across vertebrates. Nature 615:285-291.	Giraffa camelopardalis	Non-Primate Mammal	PS	1.01e-08	7.37e-09	1.38e-08
Bergeron LA, Besenbacher S, Zheng J, Li P, Bertelsen MF, Quintard B, Hoffman JI, Li Z, St Leger J, Shao C, et al. 2023. Evolution of the germline mutation rate across vertebrates. Nature 615:285-291.	Rangifer tarandus	Non-Primate Mammal	PS	5.89e-09	4.37e-09	7.94e-09
Bergeron LA, Besenbacher S, Zheng J, Li P, Bertelsen MF, Quintard B, Hoffman JI, Li Z, St Leger J, Shao C, et al. 2023. Evolution of the germline mutation rate across vertebrates. Nature 615:285-291.	Cervus nippon	Non-Primate Mammal	PS	4.71e-09	2.98e-09	7.44e-09
Bergeron LA, Besenbacher S, Zheng J, Li P, Bertelsen MF, Quintard B, Hoffman JI, Li Z, St Leger J, Shao C, et al. 2023. Evolution of the germline mutation rate across vertebrates. Nature 615:285-291.	Cervus elaphus yarkandensis	Non-Primate Mammal	PS	6.71e-09	3.75e-09	1.2e-08
Bergeron LA, Besenbacher S, Zheng J, Li P, Bertelsen MF, Quintard B, Hoffman JI, Li Z, St Leger J, Shao C, et al. 2023. Evolution of the germline mutation rate across vertebrates. Nature 615:285-291.	Moschus berezovskii	Non-Primate Mammal	PS	1e-08	7.33e-09	1.37e-08
Bergeron LA, Besenbacher S, Zheng J, Li P, Bertelsen MF, Quintard B, Hoffman JI, Li Z, St Leger J, Shao C, et al. 2023. Evolution of the germline mutation rate across vertebrates. Nature 615:285-291.	Capra hircus	Non-Primate Mammal	PS	5.26e-09	4.14e-09	6.68e-09
Bergeron LA, Besenbacher S, Zheng J, Li P, Bertelsen MF, Quintard B, Hoffman JI, Li Z, St Leger J, Shao C, et al. 2023. Evolution of the germline mutation rate across vertebrates. Nature 615:285-291.	Mus musculus	Non-Primate Mammal	PS	5.35e-09	3.46e-09	8.26e-09
Bergeron LA, Besenbacher S, Zheng J, Li P, Bertelsen MF, Quintard B, Hoffman JI, Li Z, St Leger J, Shao C, et al. 2023. Evolution of the germline mutation rate across vertebrates. Nature 615:285-291.	Cavia aperea	Non-Primate Mammal	PS	8.66e-09	7.11e-09	1.07e-08
Bergeron LA, Besenbacher S, Zheng J, Li P, Bertelsen MF, Quintard B, Hoffman JI, Li Z, St Leger J, Shao C, et al. 2023. Evolution of the germline mutation rate across vertebrates. Nature 615:285-291.	Fukomys damarensis	Non-Primate Mammal	PS	7.41e-09	6.13e-09	8.95e-09
Bergeron LA, Besenbacher S, Zheng J, Li P, Bertelsen MF, Quintard B, Hoffman JI, Li Z, St Leger J, Shao C, et al. 2023. Evolution of the germline mutation rate across vertebrates. Nature 615:285-291.	Tupaia chinensis belangeri	Non-Primate Mammal	PS	7.49e-09	6.14e-09	9.16e-09
Bergeron LA, Besenbacher S, Zheng J, Li P, Bertelsen MF, Quintard B, Hoffman JI, Li Z, St Leger J, Shao C, et al. 2023. Evolution of the germline mutation rate across vertebrates. Nature 615:285-291.	Procavia capensis	Non-Primate Mammal	PS	9.2e-09	7.54e-09	1.12e-08
Bergeron LA, Besenbacher S, Zheng J, Li P, Bertelsen MF, Quintard B, Hoffman JI, Li Z, St Leger J, Shao C, et al. 2023. Evolution of the germline mutation rate across vertebrates. Nature 615:285-291.	Sarcophilus harrisii	Non-Primate Mammal	PS	5.95e-09	4.11e-09	8.59e-09
Bergeron LA, Besenbacher S, Zheng J, Li P, Bertelsen MF, Quintard B, Hoffman JI, Li Z, St Leger J, Shao C, et al. 2023. Evolution of the germline mutation rate across vertebrates. Nature 615:285-291.	Monodelphis domestica	Non-Primate Mammal	PS	4.6e-09	3.09e-09	6.85e-09
Jonsson H, Sulem P, Arnadottir GA, Palsson G, Eggertsson HP, Kristmundsdottir S, Zink F, Kehr B, Hjorleifsson KE, Jensson BO, et al. 2018. Multiple transmissions of de novo mutations in families. Nat Genet 50:1674-1680.	Homo sapiens	Primate	PS	1.29e-08	NA	NA
Bergeron LA, Besenbacher S, Bakker J, Zheng J, Li P, Pacheco G, Sinding MS, Kamilari M, Gilbert MTP, Schierup MH, et al. 2021. The germline mutational process in rhesus macaque and its implications for phylogenetic dating. Gigascience 10.	Macaca mulatta	Primate	PS	7.7e-09	6.9e-09	8.5e-09
Yang C, Zhou Y, Marcus S, Formenti G, Bergeron LA, Song Z, Bi X, Bergman J, Rousselle MMC, Zhou C, et al. 2021. Evolutionary and biomedical insights from a marmoset diploid genome assembly. Nature 594:227-233.	Callithrix jacchus	Primate	PS	4.3e-09	NA	NA
Besenbacher S, Hvilsom C, Marques-Bonet T, Mailund T, Schierup MH. 2019. Direct estimation of mutations in great apes reconciles phylogenetic dating. Nat Ecol Evol 3:286-292.	Pan troglodytes	Primate	PS	1.26e-08	NA	NA
Venn O, Turner I, Mathieson I, de Groot N, Bontrop R, McVean G. 2014. Strong male bias drives germline mutation in chimpanzees. Science 344:1272-1275.	Pan troglodytes	Primate	PS	1.2e-08	NA	NA
Tatsumoto S, Go Y, Fukuta K, Noguchi H, Hayakawa T, Tomonaga M, Hirai H, Matsuzawa T, Agata K, Fujiyama A. 2017. Direct estimation of de novo mutation rates in a chimpanzee parent-offspring trio by ultra-deep whole genome sequencing. Sci Rep 7:13561.	Pan troglodytes	Primate	PS	1.48e-08	NA	NA
Besenbacher S, Hvilsom C, Marques-Bonet T, Mailund T, Schierup MH. 2019. Direct estimation of mutations in great apes reconciles phylogenetic dating. Nat Ecol Evol 3:286-292.	Gorilla gorilla	Primate	PS	1.13e-08	NA	NA
Besenbacher S, Hvilsom C, Marques-Bonet T, Mailund T, Schierup MH. 2019. Direct estimation of mutations in great apes reconciles phylogenetic dating. Nat Ecol Evol 3:286-292.	Pongo abelii	Primate	PS	1.66e-08	NA	NA
Pfeifer SP. 2017. Direct estimate of the spontaneous germ line mutation rate in African green monkeys. Evolution 71:2858-2870.	Chlorocebus sabaeus	Primate	PS	9.4e-09	NA	NA
Wu FL, Strand AI, Cox LA, Ober C, Wall JD, Moorjani P, Przeworski M. 2020. A comparison of humans and baboons suggests germline mutation rates do not track cell divisions. PLoS Biol 18:e3000838.	Papio anubis	Primate	PS	5.7e-09	5.1e-09	6.4e-09
Thomas GWC, Wang RJ, Puri A, Harris RA, Raveendran M, Hughes DST, Murali SC, Williams LE, Doddapaneni H, Muzny DM, et al. 2018. Reproductive longevity predicts mutation rates in primates. Curr Biol 28:3193-3197 e3195.	Aotus nancymaae	Primate	PS	8.1e-09	NA	NA
Campbell CR, Tiley GP, Poelstra JW, Hunnicutt KE, Larsen PA, Lee HJ, Thorne JL, Dos Reis M, Yoder AD. 2021. Pedigree-based and phylogenetic methods support surprising patterns of mutation rate and spectrum in the gray mouse lemur. Heredity (Edinb) 127:233-244.	Microcebus murinus	Primate	PS	1.52e-08	1.28e-08	1.78e-08
Wang RJ, Thomas GWC, Raveendran M, Harris RA, Doddapaneni H, Muzny DM, Capitanio JP, Radivojac P, Rogers J, Hahn MW. 2020. Paternal age in rhesus macaques is positively associated with germline mutation accumulation but not with measures of offspring sociability. Genome Res 30:826-834.	Macaca mulatta	Primate	PS	5.8e-09	NA	NA
Bergeron LA, Besenbacher S, Zheng J, Li P, Bertelsen MF, Quintard B, Hoffman JI, Li Z, St Leger J, Shao C, et al. 2023. Evolution of the germline mutation rate across vertebrates. Nature 615:285-291.	Pan troglodytes	Primate	PS	1.25e-08	9.42e-09	1.67e-08
Bergeron LA, Besenbacher S, Zheng J, Li P, Bertelsen MF, Quintard B, Hoffman JI, Li Z, St Leger J, Shao C, et al. 2023. Evolution of the germline mutation rate across vertebrates. Nature 615:285-291.	Homo sapiens	Primate	PS	1.17e-08	9.63e-09	1.42e-08
Bergeron LA, Besenbacher S, Zheng J, Li P, Bertelsen MF, Quintard B, Hoffman JI, Li Z, St Leger J, Shao C, et al. 2023. Evolution of the germline mutation rate across vertebrates. Nature 615:285-291.	Mandrillus leucophaeus	Primate	PS	6.33e-09	4.88e-09	8.22e-09
Bergeron LA, Besenbacher S, Zheng J, Li P, Bertelsen MF, Quintard B, Hoffman JI, Li Z, St Leger J, Shao C, et al. 2023. Evolution of the germline mutation rate across vertebrates. Nature 615:285-291.	Pithecia pithecia	Primate	PS	9.94e-09	8.55e-09	1.15e-08
Bergeron LA, Besenbacher S, Zheng J, Li P, Bertelsen MF, Quintard B, Hoffman JI, Li Z, St Leger J, Shao C, et al. 2023. Evolution of the germline mutation rate across vertebrates. Nature 615:285-291.	Saimiri boliviensis boliviensis	Primate	PS	6.9e-09	5.62e-09	8.54e-09
Bergeron LA, Besenbacher S, Zheng J, Li P, Bertelsen MF, Quintard B, Hoffman JI, Li Z, St Leger J, Shao C, et al. 2023. Evolution of the germline mutation rate across vertebrates. Nature 615:285-291.	Hylobates lar	Primate	PS	7.05e-09	4.94e-09	1.01e-08
